# Supplementary material for: Site-specific encoding of photoactivity and photoreactivity into antibody fragments
Source: Nat Chem Biol. 2023 Feb 16;19(6):740–9. doi: 10.1038/s41589-022-01251-9 (PMC10229432; doi:10.1038/s41589-022-01251-9)
Supplement: Source Data Fig. 1 — Raw mass spectrometry data in Fig. 1. [file 41589_2022_1251_MOESM4_ESM.xlsx]

## Sheet: wt7D12
mass	int
x	y
13000	209.885
13000.1	106.714
13000.2	43.58
13000.4	17.3705
13000.5	8.24176
13000.6	5.56308
13000.7	5.42955
13000.8	6.40617
13000.9	7.83516
13001	9.32334
13001.2	10.6178
13001.3	11.5967
13001.4	12.258
13001.5	12.6769
13001.6	12.9537
13001.8	13.1729
13001.9	13.3903
13002	13.6354
13002.1	13.9168
13002.2	14.231
13002.3	14.5667
13002.5	14.9085
13002.6	15.2432
13002.7	15.5633
13002.8	15.8651
13002.9	16.1465
13003	16.4067
13003.1	16.6407
13003.3	16.8402
13003.4	17.0016
13003.5	17.1251
13003.6	17.2127
13003.7	17.269
13003.9	17.3006
13004	17.3089
13004.1	17.2932
13004.2	17.2569
13004.3	17.2027
13004.4	17.1348
13004.5	17.0587
13004.7	16.9795
13004.8	16.8986
13004.9	16.8159
13005	16.7344
13005.1	16.6537
13005.2	16.5743
13005.4	16.4978
13005.5	16.4277
13005.6	16.3683
13005.7	16.3236
13005.8	16.2966
13006	16.2837
13006.1	16.2818
13006.2	16.2905
13006.3	16.3072
13006.4	16.3282
13006.5	16.3535
13006.6	16.3856
13006.8	16.422
13006.9	16.4618
13007	16.5047
13007.1	16.547
13007.2	16.5852
13007.4	16.6175
13007.5	16.6471
13007.6	16.6754
13007.7	16.7016
13007.8	16.7223
13007.9	16.7309
13008	16.7211
13008.2	16.6892
13008.3	16.6404
13008.4	16.5843
13008.5	16.5294
13008.6	16.4823
13008.8	16.4432
13008.9	16.4052
13009	16.3586
13009.1	16.3004
13009.2	16.2311
13009.3	16.1495
13009.5	16.0558
13009.6	15.9464
13009.7	15.8143
13009.8	15.6531
13009.9	15.4571
13010	15.2216
13010.1	14.9509
13010.3	14.657
13010.4	14.3456
13010.5	14.0153
13010.6	13.6634
13010.7	13.2891
13010.9	12.8961
13011	12.49
13011.1	12.078
13011.2	11.6662
13011.3	11.2583
13011.4	10.8581
13011.5	10.4686
13011.7	10.0921
13011.8	9.73416
13011.9	9.40385
13012	9.10378
13012.1	8.83019
13012.2	8.58358
13012.4	8.36812
13012.5	8.18539
13012.6	8.03462
13012.7	7.91579
13012.8	7.82855
13013	7.77228
13013.1	7.74439
13013.2	7.73995
13013.3	7.75736
13013.4	7.79675
13013.5	7.85866
13013.6	7.94415
13013.8	8.05462
13013.9	8.19122
13014	8.35265
13014.1	8.53742
13014.2	8.74345
13014.4	8.97009
13014.5	9.21784
13014.6	9.48559
13014.7	9.77189
13014.8	10.0745
13014.9	10.3901
13015	10.7135
13015.2	11.0445
13015.3	11.3858
13015.4	11.735
13015.5	12.0893
13015.6	12.4466
13015.8	12.8037
13015.9	13.1569
13016	13.5064
13016.1	13.853
13016.2	14.1981
13016.3	14.5462
13016.5	14.8964
13016.6	15.2436
13016.7	15.5812
13016.8	15.9059
13016.9	16.2185
13017	16.5183
13017.1	16.8018
13017.3	17.0657
13017.4	17.3101
13017.5	17.5334
13017.6	17.7342
13017.7	17.915
13017.9	18.0773
13018	18.2215
13018.1	18.3468
13018.2	18.4531
13018.3	18.542
13018.4	18.617
13018.5	18.6823
13018.7	18.7409
13018.8	18.7946
13018.9	18.8439
13019	18.8912
13019.1	18.9405
13019.2	18.9931
13019.4	19.0473
13019.5	19.099
13019.6	19.148
13019.7	19.1986
13019.8	19.2533
13020	19.3133
13020.1	19.3789
13020.2	19.4499
13020.3	19.5275
13020.4	19.6176
13020.5	19.7292
13020.6	19.8648
13020.8	20.0229
13020.9	20.197
13021	20.3747
13021.1	20.5433
13021.2	20.6993
13021.4	20.849
13021.5	20.9936
13021.6	21.1292
13021.7	21.2501
13021.8	21.3486
13021.9	21.4189
13022	21.4615
13022.2	21.4818
13022.3	21.487
13022.4	21.4869
13022.5	21.4851
13022.6	21.4793
13022.8	21.4693
13022.9	21.4594
13023	21.4528
13023.1	21.452
13023.2	21.4638
13023.3	21.4863
13023.5	21.5128
13023.6	21.5417
13023.7	21.5727
13023.8	21.6075
13023.9	21.6543
13024	21.7233
13024.1	21.8166
13024.3	21.9317
13024.4	22.0681
13024.5	22.2247
13024.6	22.4014
13024.7	22.5947
13024.9	22.7948
13025	22.9959
13025.1	23.1941
13025.2	23.3828
13025.3	23.5576
13025.4	23.7173
13025.5	23.8614
13025.7	23.9908
13025.8	24.1055
13025.9	24.2019
13026	24.2816
13026.1	24.3507
13026.2	24.4164
13026.4	24.4838
13026.5	24.5539
13026.6	24.6226
13026.7	24.6792
13026.8	24.7189
13027	24.7425
13027.1	24.7533
13027.2	24.7566
13027.3	24.7552
13027.4	24.7416
13027.5	24.6971
13027.6	24.6123
13027.8	24.492
13027.9	24.3444
13028	24.1748
13028.1	23.9848
13028.2	23.7686
13028.4	23.5124
13028.5	23.2109
13028.6	22.8668
13028.7	22.4836
13028.8	22.0642
13028.9	21.6106
13029	21.1192
13029.2	20.5803
13029.3	19.9921
13029.4	19.3598
13029.5	18.6889
13029.6	17.9839
13029.8	17.2467
13029.9	16.4777
13030	15.6784
13030.1	14.8509
13030.2	13.998
13030.3	13.1233
13030.5	12.2313
13030.6	11.3264
13030.7	10.4138
13030.8	9.50114
13030.9	8.59998
13031	7.72419
13031.1	6.88474
13031.3	6.0894
13031.4	5.34457
13031.5	4.65544
13031.6	4.02546
13031.7	3.45819
13031.9	2.95706
13032	2.52077
13032.1	2.14443
13032.2	1.82282
13032.3	1.55056
13032.4	1.32177
13032.5	1.13065
13032.7	0.972069
13032.8	0.841075
13032.9	0.732988
13033	0.643882
13033.1	0.570459
13033.2	0.510045
13033.4	0.460507
13033.5	0.41998
13033.6	0.386783
13033.7	0.359517
13033.8	0.337159
13034	0.318977
13034.1	0.304347
13034.2	0.292704
13034.3	0.28357
13034.4	0.276535
13034.5	0.271204
13034.6	0.267297
13034.8	0.264642
13034.9	0.263099
13035	0.262549
13035.1	0.262878
13035.2	0.263908
13035.4	0.265338
13035.5	0.266935
13035.6	0.268664
13035.7	0.270582
13035.8	0.272681
13035.9	0.274892
13036	0.277112
13036.2	0.279172
13036.3	0.280984
13036.4	0.282445
13036.5	0.283349
13036.6	0.283603
13036.8	0.283197
13036.9	0.282123
13037	0.280363
13037.1	0.277919
13037.2	0.274824
13037.3	0.271097
13037.5	0.266696
13037.6	0.261441
13037.7	0.255268
13037.8	0.248281
13037.9	0.240624
13038	0.232499
13038.1	0.224084
13038.3	0.215509
13038.4	0.206885
13038.5	0.19833
13038.6	0.189964
13038.7	0.181995
13038.9	0.174683
13039	0.168138
13039.1	0.162324
13039.2	0.157167
13039.3	0.152599
13039.4	0.148577
13039.5	0.145216
13039.7	0.142779
13039.8	0.141394
13039.9	0.141078
13040	0.14189
13040.1	0.143942
13040.2	0.147419
13040.4	0.152631
13040.5	0.159983
13040.6	0.169883
13040.7	0.18277
13040.8	0.199211
13041	0.219929
13041.1	0.245881
13041.2	0.27827
13041.3	0.318457
13041.4	0.36792
13041.5	0.428301
13041.6	0.501767
13041.8	0.591082
13041.9	0.699133
13042	0.828736
13042.1	0.982499
13042.2	1.16232
13042.4	1.36871
13042.5	1.60136
13042.6	1.86036
13042.7	2.14642
13042.8	2.46043
13042.9	2.80158
13043	3.16626
13043.2	3.5489
13043.3	3.94471
13043.4	4.35008
13043.5	4.76123
13043.6	5.17462
13043.8	5.58685
13043.9	5.99327
13044	6.38731
13044.1	6.76218
13044.2	7.11195
13044.3	7.43228
13044.5	7.72056
13044.6	7.9746
13044.7	8.19288
13044.8	8.37379
13044.9	8.51559
13045	8.61782
13045.1	8.68156
13045.3	8.70894
13045.4	8.70168
13045.5	8.66146
13045.6	8.59111
13045.7	8.4949
13045.9	8.37643
13046	8.23702
13046.1	8.07878
13046.2	7.90583
13046.3	7.72271
13046.4	7.53381
13046.5	7.34371
13046.7	7.15785
13046.8	6.98099
13046.9	6.81383
13047	6.65474
13047.1	6.50468
13047.2	6.36645
13047.4	6.24361
13047.5	6.14051
13047.6	6.06035
13047.7	6.00532
13047.8	5.97811
13048	5.98016
13048.1	6.01147
13048.2	6.0729
13048.3	6.16591
13048.4	6.2913
13048.5	6.44932
13048.6	6.64124
13048.8	6.8694
13048.9	7.13642
13049	7.44226
13049.1	7.78633
13049.2	8.16974
13049.4	8.59029
13049.5	9.04641
13049.6	9.53974
13049.7	10.0721
13049.8	10.6449
13049.9	11.2588
13050	11.9075
13050.2	12.577
13050.3	13.2603
13050.4	13.9579
13050.5	14.6697
13050.6	15.3961
13050.8	16.1378
13050.9	16.8877
13051	17.6306
13051.1	18.3598
13051.2	19.0783
13051.3	19.7881
13051.5	20.4901
13051.6	21.1852
13051.7	21.8682
13051.8	22.5272
13051.9	23.1532
13052	23.7402
13052.1	24.2941
13052.3	24.8328
13052.4	25.3662
13052.5	25.8948
13052.6	26.4159
13052.7	26.9255
13052.9	27.4189
13053	27.8954
13053.1	28.3559
13053.2	28.8072
13053.3	29.2641
13053.4	29.7307
13053.5	30.2005
13053.7	30.6655
13053.8	31.1228
13053.9	31.5724
13054	32.0117
13054.1	32.435
13054.2	32.842
13054.4	33.2413
13054.5	33.6315
13054.6	34.0063
13054.7	34.3626
13054.8	34.6959
13055	35.0034
13055.1	35.283
13055.2	35.5325
13055.3	35.7546
13055.4	35.9575
13055.5	36.1405
13055.6	36.2951
13055.8	36.4174
13055.9	36.5047
13056	36.5543
13056.1	36.5656
13056.2	36.5388
13056.4	36.4678
13056.5	36.3462
13056.6	36.1721
13056.7	35.9442
13056.8	35.6646
13056.9	35.3393
13057	34.9708
13057.2	34.5568
13057.3	34.0986
13057.4	33.5974
13057.5	33.0491
13057.6	32.4564
13057.8	31.829
13057.9	31.174
13058	30.497
13058.1	29.8047
13058.2	29.1064
13058.3	28.4131
13058.5	27.7272
13058.6	27.0417
13058.7	26.3585
13058.8	25.6894
13058.9	25.0463
13059	24.4393
13059.1	23.8756
13059.3	23.3584
13059.4	22.8897
13059.5	22.4673
13059.6	22.0845
13059.7	21.7447
13059.9	21.4581
13060	21.2292
13060.1	21.0571
13060.2	20.9384
13060.3	20.8692
13060.4	20.8488
13060.5	20.8796
13060.7	20.9623
13060.8	21.095
13060.9	21.2748
13061	21.4973
13061.1	21.759
13061.2	22.0596
13061.4	22.4038
13061.5	22.795
13061.6	23.2326
13061.7	23.7132
13061.8	24.2326
13062	24.7875
13062.1	25.3772
13062.2	26.0036
13062.3	26.6658
13062.4	27.3587
13062.5	28.0753
13062.6	28.8119
13062.8	29.57
13062.9	30.3488
13063	31.1453
13063.1	31.954
13063.2	32.7664
13063.4	33.573
13063.5	34.3652
13063.6	35.1354
13063.7	35.8832
13063.8	36.6164
13063.9	37.3362
13064	38.0346
13064.2	38.7038
13064.3	39.3396
13064.4	39.9416
13064.5	40.5057
13064.6	41.0236
13064.8	41.497
13064.9	41.9359
13065	42.3418
13065.1	42.7105
13065.2	43.0391
13065.3	43.3184
13065.5	43.5324
13065.6	43.672
13065.7	43.7361
13065.8	43.7362
13065.9	43.6975
13066	43.6456
13066.1	43.5911
13066.3	43.5348
13066.4	43.4851
13066.5	43.453
13066.6	43.4444
13066.7	43.4563
13066.9	43.4795
13067	43.5022
13067.1	43.5023
13067.2	43.467
13067.3	43.4023
13067.4	43.3236
13067.5	43.2503
13067.7	43.2022
13067.8	43.1907
13067.9	43.2165
13068	43.282
13068.1	43.3861
13068.2	43.5177
13068.4	43.6579
13068.5	43.7815
13068.6	43.86
13068.7	43.8648
13068.8	43.7819
13069	43.612
13069.1	43.3597
13069.2	43.031
13069.3	42.6318
13069.4	42.1602
13069.5	41.6057
13069.6	40.9691
13069.8	40.261
13069.9	39.4905
13070	38.6656
13070.1	37.7938
13070.2	36.8747
13070.4	35.8992
13070.5	34.8689
13070.6	33.795
13070.7	32.6882
13070.8	31.5589
13070.9	30.4169
13071	29.2647
13071.2	28.0982
13071.3	26.9205
13071.4	25.7433
13071.5	24.5787
13071.6	23.4349
13071.8	22.3169
13071.9	21.2259
13072	20.1588
13072.1	19.12
13072.2	18.1206
13072.3	17.1693
13072.5	16.2719
13072.6	15.4328
13072.7	14.6532
13072.8	13.9307
13072.9	13.268
13073	12.6716
13073.1	12.1459
13073.3	11.6927
13073.4	11.3103
13073.5	10.9935
13073.6	10.7358
13073.7	10.534
13073.9	10.3881
13074	10.2961
13074.1	10.254
13074.2	10.2569
13074.3	10.3004
13074.4	10.3803
13074.5	10.4939
13074.7	10.6386
13074.8	10.8106
13074.9	11.0041
13075	11.2118
13075.1	11.4275
13075.2	11.6471
13075.4	11.8665
13075.5	12.0822
13075.6	12.2923
13075.7	12.4964
13075.8	12.6921
13076	12.8759
13076.1	13.045
13076.2	13.1937
13076.3	13.3144
13076.4	13.4012
13076.5	13.4528
13076.6	13.4636
13076.8	13.4232
13076.9	13.3262
13077	13.1686
13077.1	12.9449
13077.2	12.6578
13077.4	12.3185
13077.5	11.9338
13077.6	11.5072
13077.7	11.045
13077.8	10.5548
13077.9	10.0448
13078	9.52722
13078.2	9.01537
13078.3	8.51882
13078.4	8.04484
13078.5	7.59887
13078.6	7.18709
13078.8	6.81722
13078.9	6.49576
13079	6.22732
13079.1	6.01362
13079.2	5.85349
13079.3	5.74414
13079.5	5.68301
13079.6	5.66783
13079.7	5.69672
13079.8	5.7682
13079.9	5.87913
13080	6.02576
13080.1	6.20835
13080.3	6.43126
13080.4	6.69991
13080.5	7.01893
13080.6	7.39048
13080.7	7.81193
13080.9	8.27674
13081	8.77734
13081.1	9.30558
13081.2	9.85373
13081.3	10.4146
13081.4	10.984
13081.5	11.5596
13081.7	12.1405
13081.8	12.7291
13081.9	13.3297
13082	13.949
13082.1	14.5981
13082.2	15.2927
13082.4	16.0485
13082.5	16.8756
13082.6	17.7768
13082.7	18.7421
13082.8	19.757
13083	20.8088
13083.1	21.8917
13083.2	23.01
13083.3	24.1699
13083.4	25.3714
13083.5	26.6017
13083.6	27.8486
13083.8	29.1062
13083.9	30.3751
13084	31.6626
13084.1	32.9711
13084.2	34.2941
13084.4	35.6143
13084.5	36.9146
13084.6	38.1857
13084.7	39.4277
13084.8	40.6512
13084.9	41.8602
13085	43.0493
13085.2	44.2039
13085.3	45.3008
13085.4	46.3182
13085.5	47.2535
13085.6	48.1229
13085.8	48.9337
13085.9	49.6834
13086	50.3636
13086.1	50.9606
13086.2	51.4621
13086.3	51.8618
13086.5	52.1599
13086.6	52.3582
13086.7	52.4612
13086.8	52.4673
13086.9	52.3742
13087	52.1834
13087.1	51.8914
13087.3	51.4945
13087.4	50.9913
13087.5	50.3801
13087.6	49.6593
13087.7	48.8374
13087.9	47.9317
13088	46.9526
13088.1	45.907
13088.2	44.7991
13088.3	43.63
13088.4	42.4036
13088.5	41.1269
13088.7	39.8003
13088.8	38.4248
13088.9	37.0139
13089	35.5777
13089.1	34.1191
13089.2	32.6444
13089.4	31.1632
13089.5	29.6867
13089.6	28.2345
13089.7	26.8257
13089.8	25.4653
13090	24.1584
13090.1	22.9109
13090.2	21.7234
13090.3	20.5969
13090.4	19.5368
13090.5	18.5513
13090.6	17.6414
13090.8	16.7976
13090.9	16.004
13091	15.2506
13091.1	14.5352
13091.2	13.8563
13091.4	13.2134
13091.5	12.6053
13091.6	12.0308
13091.7	11.4921
13091.8	10.9882
13091.9	10.5132
13092	10.0629
13092.2	9.63701
13092.3	9.23639
13092.4	8.85713
13092.5	8.49445
13092.6	8.14603
13092.8	7.80989
13092.9	7.48274
13093	7.15988
13093.1	6.8402
13093.2	6.52589
13093.3	6.21907
13093.5	5.92173
13093.6	5.63547
13093.7	5.36039
13093.8	5.09515
13093.9	4.84107
13094	4.60189
13094.1	4.3812
13094.3	4.1823
13094.4	4.00672
13094.5	3.85369
13094.6	3.72163
13094.7	3.61045
13094.9	3.52104
13095	3.4556
13095.1	3.41774
13095.2	3.4087
13095.3	3.42721
13095.4	3.47165
13095.5	3.54164
13095.7	3.63773
13095.8	3.76138
13095.9	3.91522
13096	4.10118
13096.1	4.3204
13096.2	4.57315
13096.4	4.85978
13096.5	5.18097
13096.6	5.53685
13096.7	5.92746
13096.8	6.35209
13097	6.80948
13097.1	7.29803
13097.2	7.81577
13097.3	8.36061
13097.4	8.93018
13097.5	9.52272
13097.6	10.1338
13097.8	10.7568
13097.9	11.3878
13098	12.0233
13098.1	12.6591
13098.2	13.2908
13098.4	13.9154
13098.5	14.5264
13098.6	15.1118
13098.7	15.6648
13098.8	16.1792
13098.9	16.648
13099	17.0658
13099.2	17.4324
13099.3	17.7491
13099.4	18.0124
13099.5	18.2202
13099.6	18.3697
13099.8	18.4608
13099.9	18.4974
13100	18.4879
13100.1	18.4412
13100.2	18.3628
13100.3	18.2542
13100.5	18.1089
13100.6	17.9228
13100.7	17.6994
13100.8	17.4448
13100.9	17.165
13101	16.8649
13101.1	16.5461
13101.3	16.2039
13101.4	15.8381
13101.5	15.4525
13101.6	15.0512
13101.7	14.6399
13101.9	14.2231
13102	13.8021
13102.1	13.3769
13102.2	12.9506
13102.3	12.5275
13102.4	12.1134
13102.5	11.7145
13102.7	11.3316
13102.8	10.961
13102.9	10.6004
13103	10.2493
13103.1	9.90872
13103.2	9.58274
13103.4	9.2759
13103.5	8.99006
13103.6	8.72468
13103.7	8.47848
13103.8	8.25128
13104	8.04333
13104.1	7.85542
13104.2	7.68893
13104.3	7.54345
13104.4	7.41499
13104.5	7.29692
13104.6	7.18488
13104.8	7.07713
13104.9	6.97299
13105	6.87288
13105.1	6.77554
13105.2	6.67789
13105.4	6.57667
13105.5	6.4691
13105.6	6.3532
13105.7	6.22855
13105.8	6.09629
13105.9	5.95647
13106	5.80805
13106.2	5.65058
13106.3	5.48302
13106.4	5.30381
13106.5	5.11435
13106.6	4.91903
13106.8	4.72104
13106.9	4.5222
13107	4.32444
13107.1	4.12976
13107.2	3.94018
13107.3	3.75738
13107.5	3.58257
13107.6	3.41679
13107.7	3.2609
13107.8	3.11506
13107.9	2.97925
13108	2.8537
13108.1	2.73832
13108.3	2.63278
13108.4	2.53621
13108.5	2.4474
13108.6	2.36588
13108.7	2.29186
13108.9	2.22587
13109	2.16829
13109.1	2.1193
13109.2	2.07958
13109.3	2.05026
13109.4	2.0313
13109.5	2.02136
13109.7	2.02024
13109.8	2.02846
13109.9	2.04591
13110	2.07249
13110.1	2.10825
13110.2	2.15323
13110.4	2.20744
13110.5	2.27051
13110.6	2.34156
13110.7	2.42052
13110.8	2.50814
13111	2.60514
13111.1	2.71199
13111.2	2.82884
13111.3	2.95562
13111.4	3.093
13111.5	3.24184
13111.6	3.4018
13111.8	3.57317
13111.9	3.75619
13112	3.94991
13112.1	4.15446
13112.2	4.37122
13112.4	4.60117
13112.5	4.84476
13112.6	5.10162
13112.7	5.36965
13112.8	5.64698
13112.9	5.93355
13113	6.22979
13113.2	6.53732
13113.3	6.85916
13113.4	7.19665
13113.5	7.54901
13113.6	7.91411
13113.8	8.28904
13113.9	8.67282
13114	9.06599
13114.1	9.46902
13114.2	9.88206
13114.3	10.3048
13114.5	10.7353
13114.6	11.1704
13114.7	11.6083
13114.8	12.046
13114.9	12.4803
13115	12.9077
13115.1	13.3231
13115.3	13.7185
13115.4	14.0867
13115.5	14.4247
13115.6	14.7306
13115.7	15.0045
13115.9	15.2492
13116	15.4668
13116.1	15.6575
13116.2	15.8213
13116.3	15.9598
13116.4	16.0746
13116.5	16.1709
13116.7	16.255
13116.8	16.3278
13116.9	16.3869
13117	16.4267
13117.1	16.4432
13117.2	16.4359
13117.4	16.4045
13117.5	16.3466
13117.6	16.2635
13117.7	16.1625
13117.8	16.0479
13118	15.9214
13118.1	15.7835
13118.2	15.632
13118.3	15.4649
13118.4	15.2789
13118.5	15.0717
13118.6	14.848
13118.8	14.6165
13118.9	14.3804
13119	14.1389
13119.1	13.8894
13119.2	13.6275
13119.4	13.3533
13119.5	13.071
13119.6	12.781
13119.7	12.4852
13119.8	12.1901
13119.9	11.8947
13120	11.5914
13120.2	11.2797
13120.3	10.966
13120.4	10.6539
13120.5	10.3448
13120.6	10.0402
13120.8	9.74202
13120.9	9.45199
13121	9.1722
13121.1	8.90562
13121.2	8.65348
13121.3	8.41536
13121.5	8.19108
13121.6	7.97861
13121.7	7.77399
13121.8	7.57642
13121.9	7.38851
13122	7.21098
13122.1	7.043
13122.3	6.88459
13122.4	6.73474
13122.5	6.59156
13122.6	6.45249
13122.7	6.31422
13122.9	6.17595
13123	6.03924
13123.1	5.90441
13123.2	5.77075
13123.3	5.63784
13123.4	5.50368
13123.5	5.36459
13123.7	5.21882
13123.8	5.06641
13123.9	4.90827
13124	4.74647
13124.1	4.58271
13124.2	4.41773
13124.4	4.25231
13124.5	4.08744
13124.6	3.92417
13124.7	3.76383
13124.8	3.6073
13125	3.45471
13125.1	3.30551
13125.2	3.15842
13125.3	3.01283
13125.4	2.86872
13125.5	2.72621
13125.6	2.5861
13125.8	2.44969
13125.9	2.31833
13126	2.19329
13126.1	2.07564
13126.2	1.96635
13126.4	1.86612
13126.5	1.77555
13126.6	1.69519
13126.7	1.62542
13126.8	1.56647
13126.9	1.51847
13127	1.48146
13127.2	1.4554
13127.3	1.44024
13127.4	1.43587
13127.5	1.44196
13127.6	1.45812
13127.8	1.48385
13127.9	1.5186
13128	1.56174
13128.1	1.61262
13128.2	1.67073
13128.3	1.73554
13128.5	1.80645
13128.6	1.8829
13128.7	1.96437
13128.8	2.05065
13128.9	2.14192
13129	2.23869
13129.1	2.34108
13129.3	2.44864
13129.4	2.56092
13129.5	2.67747
13129.6	2.79826
13129.7	2.92413
13129.9	3.05648
13130	3.19659
13130.1	3.34524
13130.2	3.50309
13130.3	3.67101
13130.4	3.84999
13130.5	4.04135
13130.7	4.24729
13130.8	4.46991
13130.9	4.70842
13131	4.95886
13131.1	5.21538
13131.2	5.47147
13131.4	5.72151
13131.5	5.96244
13131.6	6.19323
13131.7	6.413
13131.8	6.62096
13132	6.81658
13132.1	6.99868
13132.2	7.16557
13132.3	7.3174
13132.4	7.45597
13132.5	7.58327
13132.6	7.7012
13132.8	7.80938
13132.9	7.90515
13133	7.98507
13133.1	8.04593
13133.2	8.08486
13133.4	8.10267
13133.5	8.10409
13133.6	8.09089
13133.7	8.06206
13133.8	8.01693
13133.9	7.9548
13134	7.87458
13134.2	7.77744
13134.3	7.66731
13134.4	7.54802
13134.5	7.42313
13134.6	7.29621
13134.8	7.17069
13134.9	7.04923
13135	6.93425
13135.1	6.82815
13135.2	6.73277
13135.3	6.6497
13135.5	6.57765
13135.6	6.51232
13135.7	6.44966
13135.8	6.3866
13135.9	6.32055
13136	6.25137
13136.1	6.1813
13136.3	6.10987
13136.4	6.03463
13136.5	5.95467
13136.6	5.86926
13136.7	5.77727
13136.9	5.6786
13137	5.57418
13137.1	5.46436
13137.2	5.34896
13137.3	5.22801
13137.4	5.10176
13137.5	4.97084
13137.7	4.83606
13137.8	4.69838
13137.9	4.55917
13138	4.42006
13138.1	4.28307
13138.2	4.15055
13138.4	4.0245
13138.5	3.90644
13138.6	3.79775
13138.7	3.69911
13138.8	3.6106
13139	3.53264
13139.1	3.46598
13139.2	3.41162
13139.3	3.37078
13139.4	3.34454
13139.5	3.33287
13139.6	3.33473
13139.8	3.34894
13139.9	3.37446
13140	3.41108
13140.1	3.45909
13140.2	3.51888
13140.4	3.59026
13140.5	3.67198
13140.6	3.76124
13140.7	3.8537
13140.8	3.94663
13140.9	4.03888
13141	4.12909
13141.2	4.21557
13141.3	4.29657
13141.4	4.36927
13141.5	4.42928
13141.6	4.4735
13141.8	4.50019
13141.9	4.50743
13142	4.49324
13142.1	4.45586
13142.2	4.39411
13142.3	4.30742
13142.5	4.19632
13142.6	4.06187
13142.7	3.90487
13142.8	3.72655
13142.9	3.52869
13143	3.31378
13143.1	3.08492
13143.3	2.84732
13143.4	2.60768
13143.5	2.37065
13143.6	2.13931
13143.7	1.91644
13143.9	1.70474
13144	1.50649
13144.1	1.32438
13144.2	1.16151
13144.3	1.01891
13144.4	0.89636
13144.5	0.793177
13144.7	0.708078
13144.8	0.639617
13144.9	0.586447
13145	0.547526
13145.1	0.52186
13145.2	0.508724
13145.4	0.507546
13145.5	0.517817
13145.6	0.53939
13145.7	0.572418
13145.8	0.617328
13146	0.674355
13146.1	0.74357
13146.2	0.825412
13146.3	0.920594
13146.4	1.02973
13146.5	1.15326
13146.6	1.29167
13146.8	1.4447
13146.9	1.61134
13147	1.79075
13147.1	1.98219
13147.2	2.18468
13147.4	2.39718
13147.5	2.61896
13147.6	2.84886
13147.7	3.08538
13147.8	3.32649
13147.9	3.56941
13148	3.81181
13148.2	4.05193
13148.3	4.28864
13148.4	4.52163
13148.5	4.75101
13148.6	4.97523
13148.8	5.19067
13148.9	5.39468
13149	5.58551
13149.1	5.76284
13149.2	5.92796
13149.3	6.08189
13149.5	6.22452
13149.6	6.35491
13149.7	6.47113
13149.8	6.57023
13149.9	6.65159
13150	6.71684
13150.1	6.76763
13150.3	6.80526
13150.4	6.8306
13150.5	6.84334
13150.6	6.84216
13150.7	6.82794
13150.9	6.80418
13151	6.77477
13151.1	6.74206
13151.2	6.70677
13151.3	6.67024
13151.4	6.63443
13151.5	6.60109
13151.7	6.57179
13151.8	6.54787
13151.9	6.53083
13152	6.52205
13152.1	6.52422
13152.2	6.54147
13152.4	6.57663
13152.5	6.6313
13152.6	6.70587
13152.7	6.80044
13152.8	6.91581
13153	7.05379
13153.1	7.21723
13153.2	7.4086
13153.3	7.63017
13153.4	7.88192
13153.5	8.16268
13153.6	8.47212
13153.8	8.80942
13153.9	9.17331
13154	9.56238
13154.1	9.97496
13154.2	10.4081
13154.4	10.857
13154.5	11.3138
13154.6	11.7699
13154.7	12.2169
13154.8	12.6473
13154.9	13.0541
13155	13.4318
13155.2	13.7773
13155.3	14.0858
13155.4	14.3491
13155.5	14.5587
13155.6	14.7064
13155.8	14.7852
13155.9	14.7926
13156	14.7308
13156.1	14.6007
13156.2	14.4004
13156.3	14.1301
13156.5	13.7915
13156.6	13.3881
13156.7	12.9256
13156.8	12.4113
13156.9	11.8525
13157	11.2572
13157.1	10.6336
13157.3	9.99
13157.4	9.33554
13157.5	8.67932
13157.6	8.03088
13157.7	7.39907
13157.9	6.79078
13158	6.21168
13158.1	5.66826
13158.2	5.16744
13158.3	4.71275
13158.4	4.30571
13158.5	3.94662
13158.7	3.63337
13158.8	3.36357
13158.9	3.13486
13159	2.94485
13159.1	2.79141
13159.2	2.67315
13159.4	2.58881
13159.5	2.53619
13159.6	2.51264
13159.7	2.51553
13159.8	2.54396
13160	2.59867
13160.1	2.68067
13160.2	2.79125
13160.3	2.93114
13160.4	3.09877
13160.5	3.29065
13160.6	3.50528
13160.8	3.74329
13160.9	4.00601
13161	4.296
13161.1	4.6165
13161.2	4.97111
13161.4	5.36488
13161.5	5.80682
13161.6	6.30831
13161.7	6.88171
13161.8	7.53832
13161.9	8.28344
13162	9.11512
13162.2	10.0213
13162.3	10.979
13162.4	11.9549
13162.5	12.9073
13162.6	13.7915
13162.8	14.5677
13162.9	15.2102
13163	15.712
13163.1	16.0879
13163.2	16.37
13163.3	16.5942
13163.5	16.7938
13163.6	16.9944
13163.7	17.2107
13163.8	17.4462
13163.9	17.6998
13164	17.9687
13164.1	18.2468
13164.3	18.5269
13164.4	18.7996
13164.5	19.054
13164.6	19.2817
13164.7	19.4751
13164.9	19.6276
13165	19.7419
13165.1	19.8298
13165.2	19.8969
13165.3	19.9426
13165.4	19.9658
13165.5	19.9646
13165.7	19.9352
13165.8	19.8785
13165.9	19.8004
13166	19.7046
13166.1	19.5934
13166.2	19.4674
13166.4	19.3253
13166.5	19.1663
13166.6	18.9925
13166.7	18.8073
13166.8	18.6145
13167	18.4191
13167.1	18.2251
13167.2	18.0357
13167.3	17.8553
13167.4	17.6895
13167.5	17.5452
13167.6	17.4281
13167.8	17.3424
13167.9	17.2926
13168	17.2828
13168.1	17.3165
13168.2	17.3957
13168.4	17.522
13168.5	17.6912
13168.6	17.8934
13168.7	18.1176
13168.8	18.3506
13168.9	18.5826
13169	18.8112
13169.2	19.0379
13169.3	19.2646
13169.4	19.4916
13169.5	19.7148
13169.6	19.9245
13169.8	20.1177
13169.9	20.3017
13170	20.4831
13170.1	20.6661
13170.2	20.8526
13170.3	21.0389
13170.5	21.2176
13170.6	21.3834
13170.7	21.5352
13170.8	21.6779
13170.9	21.82
13171	21.9633
13171.1	22.104
13171.3	22.2368
13171.4	22.3565
13171.5	22.4637
13171.6	22.5629
13171.7	22.659
13171.9	22.7516
13172	22.8341
13172.1	22.9036
13172.2	22.9635
13172.3	23.022
13172.4	23.086
13172.5	23.162
13172.7	23.251
13172.8	23.3454
13172.9	23.4399
13173	23.5339
13173.1	23.6311
13173.2	23.7366
13173.4	23.8548
13173.5	23.9834
13173.6	24.1135
13173.7	24.2398
13173.8	24.3609
13174	24.4764
13174.1	24.5888
13174.2	24.7033
13174.3	24.8226
13174.4	24.9447
13174.5	25.0664
13174.6	25.1834
13174.8	25.2891
13174.9	25.3778
13175	25.4487
13175.1	25.5009
13175.2	25.5322
13175.4	25.5411
13175.5	25.5252
13175.6	25.4811
13175.7	25.4072
13175.8	25.3003
13175.9	25.1602
13176	24.9935
13176.2	24.8035
13176.3	24.5848
13176.4	24.3277
13176.5	24.0243
13176.6	23.6688
13176.8	23.2639
13176.9	22.8206
13177	22.3422
13177.1	21.8282
13177.2	21.2801
13177.3	20.6973
13177.5	20.0786
13177.6	19.4271
13177.7	18.751
13177.8	18.0602
13177.9	17.3678
13178	16.682
13178.1	16.0046
13178.3	15.3366
13178.4	14.6787
13178.5	14.0329
13178.6	13.4092
13178.7	12.8257
13178.9	12.291
13179	11.8047
13179.1	11.3657
13179.2	10.9705
13179.3	10.616
13179.4	10.3042
13179.5	10.0408
13179.7	9.82812
13179.8	9.66641
13179.9	9.55485
13180	9.49048
13180.1	9.47019
13180.2	9.49053
13180.4	9.54793
13180.5	9.63931
13180.6	9.76255
13180.7	9.91344
13180.8	10.0861
13181	10.2757
13181.1	10.4775
13181.2	10.6862
13181.3	10.8965
13181.4	11.1038
13181.5	11.3038
13181.6	11.4909
13181.8	11.6595
13181.9	11.8061
13182	11.9291
13182.1	12.0252
13182.2	12.091
13182.4	12.1238
13182.5	12.1201
13182.6	12.0787
13182.7	12.0003
13182.8	11.887
13182.9	11.7421
13183	11.5708
13183.2	11.3747
13183.3	11.1477
13183.4	10.888
13183.5	10.5987
13183.6	10.2838
13183.8	9.94887
13183.9	9.60029
13184	9.24131
13184.1	8.86972
13184.2	8.48254
13184.3	8.07773
13184.5	7.65628
13184.6	7.22204
13184.7	6.7788
13184.8	6.33011
13184.9	5.8785
13185	5.42454
13185.1	4.9686
13185.3	4.51557
13185.4	4.07256
13185.5	3.64519
13185.6	3.23831
13185.7	2.85546
13185.9	2.49832
13186	2.16757
13186.1	1.86456
13186.2	1.59109
13186.3	1.34775
13186.4	1.13397
13186.5	0.948361
13186.7	0.788849
13186.8	0.652992
13186.9	0.53844
13187	0.443035
13187.1	0.364605
13187.2	0.301042
13187.4	0.250384
13187.5	0.210816
13187.6	0.180648
13187.7	0.158254
13187.8	0.142065
13188	0.130663
13188.1	0.122835
13188.2	0.117579
13188.3	0.114136
13188.4	0.111977
13188.5	0.110769
13188.6	0.110336
13188.8	0.110593
13188.9	0.111514
13189	0.113155
13189.1	0.115645
13189.2	0.119094
13189.4	0.12358
13189.5	0.129234
13189.6	0.136198
13189.7	0.144623
13189.8	0.154732
13189.9	0.166832
13190	0.181295
13190.2	0.198579
13190.3	0.219249
13190.4	0.243955
13190.5	0.273455
13190.6	0.308726
13190.8	0.35101
13190.9	0.401967
13191	0.463824
13191.1	0.539542
13191.2	0.632943
13191.3	0.748777
13191.5	0.892644
13191.6	1.07068
13191.7	1.28919
13191.8	1.5541
13191.9	1.87051
13192	2.24236
13192.1	2.67237
13192.3	3.16169
13192.4	3.70967
13192.5	4.3144
13192.6	4.97268
13192.7	5.6798
13192.9	6.42973
13193	7.21519
13193.1	8.02775
13193.2	8.8586
13193.3	9.69869
13193.4	10.5384
13193.5	11.3692
13193.7	12.1833
13193.8	12.9739
13193.9	13.735
13194	14.4603
13194.1	15.1428
13194.2	15.7757
13194.4	16.3534
13194.5	16.8718
13194.6	17.3273
13194.7	17.7167
13194.8	18.0353
13195	18.2769
13195.1	18.4396
13195.2	18.5245
13195.3	18.5341
13195.4	18.4705
13195.5	18.3355
13195.6	18.13
13195.8	17.8544
13195.9	17.5114
13196	17.1079
13196.1	16.6534
13196.2	16.153
13196.4	15.6085
13196.5	15.0214
13196.6	14.3936
13196.7	13.7314
13196.8	13.0467
13196.9	12.351
13197	11.6512
13197.2	10.9524
13197.3	10.2585
13197.4	9.57296
13197.5	8.90088
13197.6	8.24914
13197.8	7.62396
13197.9	7.03109
13198	6.47532
13198.1	5.95878
13198.2	5.48202
13198.3	5.0457
13198.5	4.65051
13198.6	4.29678
13198.7	3.98456
13198.8	3.71358
13198.9	3.48271
13199	3.29025
13199.1	3.13449
13199.3	3.01418
13199.4	2.92885
13199.5	2.87858
13199.6	2.86442
13199.7	2.88839
13199.9	2.95372
13200	3.06596
13200.1	3.23259
13200.2	3.46176
13200.3	3.76125
13200.4	4.13676
13200.5	4.58797
13200.7	5.1094
13200.8	5.69559
13200.9	6.34211
13201	7.04517
13201.1	7.80323
13201.2	8.61705
13201.4	9.48453
13201.5	10.3999
13201.6	11.3557
13201.7	12.3429
13201.8	13.3551
13202	14.3901
13202.1	15.4474
13202.2	16.5232
13202.3	17.6107
13202.4	18.6955
13202.5	19.7559
13202.6	20.7795
13202.8	21.7635
13202.9	22.7054
13203	23.6014
13203.1	24.4468
13203.2	25.2354
13203.4	25.9569
13203.5	26.603
13203.6	27.1658
13203.7	27.639
13203.8	28.0177
13203.9	28.2987
13204	28.4871
13204.2	28.5957
13204.3	28.6487
13204.4	28.6767
13204.5	28.7029
13204.6	28.7348
13204.8	28.7642
13204.9	28.7703
13205	28.727
13205.1	28.6233
13205.2	28.4671
13205.3	28.2663
13205.5	28.0283
13205.6	27.7564
13205.7	27.4478
13205.8	27.0977
13205.9	26.7027
13206	26.2596
13206.1	25.7728
13206.3	25.257
13206.4	24.7139
13206.5	24.1346
13206.6	23.5147
13206.7	22.8511
13206.9	22.1406
13207	21.3954
13207.1	20.6419
13207.2	19.8932
13207.3	19.1494
13207.4	18.4082
13207.5	17.6648
13207.7	16.9157
13207.8	16.1616
13207.9	15.406
13208	14.6522
13208.1	13.9063
13208.2	13.1708
13208.4	12.4439
13208.5	11.7256
13208.6	11.0175
13208.7	10.3222
13208.8	9.64342
13209	8.98594
13209.1	8.353
13209.2	7.74644
13209.3	7.16877
13209.4	6.62263
13209.5	6.1103
13209.6	5.63347
13209.8	5.19311
13209.9	4.7895
13210	4.42248
13210.1	4.09161
13210.2	3.79629
13210.4	3.5356
13210.5	3.3083
13210.6	3.11293
13210.7	2.94666
13210.8	2.80557
13210.9	2.68716
13211	2.58997
13211.2	2.51255
13211.3	2.4535
13211.4	2.41147
13211.5	2.38445
13211.6	2.37017
13211.8	2.3672
13211.9	2.37401
13212	2.38964
13212.1	2.41391
13212.2	2.44674
13212.3	2.4881
13212.5	2.53796
13212.6	2.59473
13212.7	2.65502
13212.8	2.71719
13212.9	2.78115
13213	2.84663
13213.1	2.91334
13213.3	2.98111
13213.4	3.0488
13213.5	3.11423
13213.6	3.17645
13213.7	3.23575
13213.9	3.29268
13214	3.34821
13214.1	3.40331
13214.2	3.45847
13214.3	3.51397
13214.4	3.56912
13214.5	3.62204
13214.7	3.67185
13214.8	3.71862
13214.9	3.76195
13215	3.80123
13215.1	3.83577
13215.2	3.86407
13215.4	3.8843
13215.5	3.89613
13215.6	3.90012
13215.7	3.89716
13215.8	3.88861
13216	3.87593
13216.1	3.86061
13216.2	3.84412
13216.3	3.82774
13216.4	3.81258
13216.5	3.7995
13216.6	3.78927
13216.8	3.78246
13216.9	3.77919
13217	3.77919
13217.1	3.78201
13217.2	3.78716
13217.4	3.79444
13217.5	3.80396
13217.6	3.81569
13217.7	3.82941
13217.8	3.84485
13217.9	3.8615
13218	3.87867
13218.2	3.89562
13218.3	3.91142
13218.4	3.92503
13218.5	3.93539
13218.6	3.94154
13218.8	3.9426
13218.9	3.93771
13219	3.92611
13219.1	3.90751
13219.2	3.88236
13219.3	3.85122
13219.5	3.81486
13219.6	3.77399
13219.7	3.72894
13219.8	3.68008
13219.9	3.62778
13220	3.57241
13220.1	3.51436
13220.3	3.45378
13220.4	3.39052
13220.5	3.32427
13220.6	3.25451
13220.7	3.18041
13220.9	3.10247
13221	3.02247
13221.1	2.94109
13221.2	2.8578
13221.3	2.77204
13221.4	2.68302
13221.5	2.58981
13221.7	2.49266
13221.8	2.39294
13221.9	2.29219
13222	2.1922
13222.1	2.09388
13222.2	1.99715
13222.4	1.90172
13222.5	1.80763
13222.6	1.71507
13222.7	1.62564
13222.8	1.54213
13223	1.46557
13223.1	1.39512
13223.2	1.3297
13223.3	1.26881
13223.4	1.21252
13223.5	1.16148
13223.6	1.11693
13223.8	1.07974
13223.9	1.05039
13224	1.02898
13224.1	1.01558
13224.2	1.01064
13224.4	1.01477
13224.5	1.02867
13224.6	1.053
13224.7	1.08827
13224.8	1.13469
13224.9	1.19234
13225	1.26159
13225.2	1.34286
13225.3	1.43659
13225.4	1.54262
13225.5	1.66012
13225.6	1.78801
13225.8	1.92503
13225.9	2.07004
13226	2.22185
13226.1	2.37886
13226.2	2.53879
13226.3	2.69882
13226.5	2.85478
13226.6	3.00125
13226.7	3.1343
13226.8	3.25168
13226.9	3.35135
13227	3.43164
13227.1	3.49126
13227.3	3.52875
13227.4	3.54247
13227.5	3.532
13227.6	3.49813
13227.7	3.44252
13227.9	3.36763
13228	3.27613
13228.1	3.17087
13228.2	3.05466
13228.3	2.93042
13228.4	2.8011
13228.5	2.66923
13228.7	2.53696
13228.8	2.40589
13228.9	2.27722
13229	2.15239
13229.1	2.03353
13229.2	1.92339
13229.4	1.82503
13229.5	1.74169
13229.6	1.67657
13229.7	1.63238
13229.8	1.61078
13230	1.61203
13230.1	1.63457
13230.2	1.67497
13230.3	1.72834
13230.4	1.78899
13230.5	1.85152
13230.6	1.91205
13230.8	1.97046
13230.9	2.03016
13231	2.09596
13231.1	2.17276
13231.2	2.2641
13231.4	2.3712
13231.5	2.4928
13231.6	2.62534
13231.7	2.7637
13231.8	2.90204
13231.9	3.03479
13232	3.15773
13232.2	3.2683
13232.3	3.36625
13232.4	3.45273
13232.5	3.53052
13232.6	3.60423
13232.8	3.67821
13232.9	3.75623
13233	3.84177
[truncated: 15,146 more rows]

## Sheet: Y32Bpa
mass	int
x	y
13000	881.013
13000.1	369.889
13000.2	102.227
13000.4	24.5091
13000.5	6.61407
13000.6	2.81652
13000.7	2.86669
13000.8	4.7001
13000.9	7.87418
13001	11.9658
13001.2	16.2666
13001.3	19.9718
13001.4	22.5413
13001.5	23.902
13001.6	24.3204
13001.8	24.1818
13001.9	23.8194
13002	23.4323
13002.1	23.1046
13002.2	22.8441
13002.3	22.6249
13002.5	22.4178
13002.6	22.2026
13002.7	21.9704
13002.8	21.714
13002.9	21.4249
13003	21.0969
13003.1	20.7272
13003.3	20.3158
13003.4	19.8715
13003.5	19.4115
13003.6	18.9438
13003.7	18.4663
13003.9	17.9778
13004	17.476
13004.1	16.9557
13004.2	16.424
13004.3	15.9001
13004.4	15.39
13004.5	14.8881
13004.7	14.3915
13004.8	13.9
13004.9	13.4138
13005	12.9377
13005.1	12.4804
13005.2	12.0463
13005.4	11.6347
13005.5	11.2455
13005.6	10.8789
13005.7	10.5352
13005.8	10.2186
13006	9.93616
13006.1	9.68832
13006.2	9.47067
13006.3	9.28204
13006.4	9.12398
13006.5	8.9988
13006.6	8.91004
13006.8	8.86237
13006.9	8.85912
13007	8.90242
13007.1	8.9933
13007.2	9.13158
13007.4	9.3186
13007.5	9.5563
13007.6	9.84573
13007.7	10.1846
13007.8	10.5666
13007.9	10.9882
13008	11.4487
13008.2	11.9478
13008.3	12.4858
13008.4	13.0616
13008.5	13.6663
13008.6	14.2832
13008.8	14.9013
13008.9	15.5153
13009	16.1193
13009.1	16.7071
13009.2	17.2766
13009.3	17.8246
13009.5	18.3409
13009.6	18.8193
13009.7	19.2577
13009.8	19.6545
13009.9	20.0083
13010	20.3169
13010.1	20.576
13010.3	20.7826
13010.4	20.9394
13010.5	21.0484
13010.6	21.1109
13010.7	21.1289
13010.9	21.1034
13011	21.0375
13011.1	20.9361
13011.2	20.8022
13011.3	20.6395
13011.4	20.4541
13011.5	20.2503
13011.7	20.0296
13011.8	19.7925
13011.9	19.5379
13012	19.269
13012.1	18.9931
13012.2	18.713
13012.4	18.4292
13012.5	18.1433
13012.6	17.8545
13012.7	17.5583
13012.8	17.2548
13013	16.9514
13013.1	16.6505
13013.2	16.3486
13013.3	16.0433
13013.4	15.7311
13013.5	15.4079
13013.6	15.0753
13013.8	14.7406
13013.9	14.4063
13014	14.071
13014.1	13.7334
13014.2	13.3904
13014.4	13.038
13014.5	12.677
13014.6	12.3122
13014.7	11.9477
13014.8	11.5868
13014.9	11.231
13015	10.8787
13015.2	10.5275
13015.3	10.1772
13015.4	9.83016
13015.5	9.48903
13015.6	9.15627
13015.8	8.83369
13015.9	8.52176
13016	8.22117
13016.1	7.93361
13016.2	7.66058
13016.3	7.40101
13016.5	7.15193
13016.6	6.91154
13016.7	6.67966
13016.8	6.45708
13016.9	6.24559
13017	6.04833
13017.1	5.86483
13017.3	5.6908
13017.4	5.52596
13017.5	5.37492
13017.6	5.24352
13017.7	5.13689
13017.9	5.05955
13018	5.01169
13018.1	4.98912
13018.2	4.99011
13018.3	5.01592
13018.4	5.06912
13018.5	5.15265
13018.7	5.26906
13018.8	5.41801
13018.9	5.59641
13019	5.80415
13019.1	6.04477
13019.2	6.32132
13019.4	6.63443
13019.5	6.98369
13019.6	7.36566
13019.7	7.77334
13019.8	8.19809
13020	8.63085
13020.1	9.066
13020.2	9.4996
13020.3	9.92638
13020.4	10.3397
13020.5	10.7325
13020.6	11.0993
13020.8	11.4359
13020.9	11.741
13021	12.0094
13021.1	12.2293
13021.2	12.3916
13021.4	12.49
13021.5	12.522
13021.6	12.4905
13021.7	12.3988
13021.8	12.249
13021.9	12.0431
13022	11.7834
13022.2	11.4718
13022.3	11.1166
13022.4	10.7324
13022.5	10.3282
13022.6	9.90667
13022.8	9.46969
13022.9	9.01838
13023	8.55471
13023.1	8.08379
13023.2	7.61259
13023.3	7.14713
13023.5	6.69225
13023.6	6.25074
13023.7	5.82366
13023.8	5.41279
13023.9	5.02127
13024	4.65186
13024.1	4.30592
13024.3	3.98391
13024.4	3.68409
13024.5	3.40369
13024.6	3.14074
13024.7	2.89416
13024.9	2.66374
13025	2.44995
13025.1	2.25349
13025.2	2.07395
13025.3	1.9097
13025.4	1.75909
13025.5	1.6206
13025.7	1.49276
13025.8	1.37425
13025.9	1.26391
13026	1.16139
13026.1	1.06712
13026.2	0.980902
13026.4	0.901869
13026.5	0.829381
13026.6	0.762685
13026.7	0.700977
13026.8	0.643847
13027	0.591245
13027.1	0.543315
13027.2	0.500209
13027.3	0.462219
13027.4	0.429526
13027.5	0.402518
13027.6	0.382022
13027.8	0.368998
13027.9	0.364985
13028	0.372013
13028.1	0.392562
13028.2	0.429767
13028.4	0.48704
13028.5	0.56747
13028.6	0.673078
13028.7	0.804652
13028.8	0.961969
13028.9	1.14362
13029	1.34701
13029.2	1.56883
13029.3	1.80513
13029.4	2.05049
13029.5	2.29877
13029.6	2.54442
13029.8	2.78218
13029.9	3.00671
13030	3.21279
13030.1	3.39588
13030.2	3.55245
13030.3	3.68049
13030.5	3.77798
13030.6	3.84319
13030.7	3.87914
13030.8	3.89372
13030.9	3.89867
13031	3.90706
13031.1	3.93015
13031.3	3.97584
13031.4	4.04685
13031.5	4.13882
13031.6	4.24223
13031.7	4.34972
13031.9	4.45755
13032	4.56535
13032.1	4.67626
13032.2	4.79288
13032.3	4.91727
13032.4	5.05228
13032.5	5.19678
13032.7	5.34489
13032.8	5.49538
13032.9	5.65162
13033	5.81402
13033.1	5.98022
13033.2	6.14754
13033.4	6.31379
13033.5	6.47738
13033.6	6.63757
13033.7	6.79479
13033.8	6.94984
13034	7.10381
13034.1	7.2581
13034.2	7.41422
13034.3	7.57203
13034.4	7.73155
13034.5	7.89546
13034.6	8.06417
13034.8	8.23566
13034.9	8.40999
13035	8.58863
13035.1	8.77312
13035.2	8.96518
13035.4	9.16684
13035.5	9.37851
13035.6	9.59883
13035.7	9.82862
13035.8	10.071
13035.9	10.3292
13036	10.6054
13036.2	10.8996
13036.3	11.2082
13036.4	11.5242
13036.5	11.8423
13036.6	12.1583
13036.8	12.4739
13036.9	12.7968
13037	13.133
13037.1	13.477
13037.2	13.8129
13037.3	14.1315
13037.5	14.4319
13037.6	14.7136
13037.7	14.976
13037.8	15.2269
13037.9	15.4737
13038	15.7085
13038.1	15.9241
13038.3	16.1174
13038.4	16.2868
13038.5	16.4346
13038.6	16.5641
13038.7	16.6717
13038.9	16.7532
13039	16.8116
13039.1	16.845
13039.2	16.8538
13039.3	16.8445
13039.4	16.8229
13039.5	16.7916
13039.7	16.7512
13039.8	16.697
13039.9	16.6198
13040	16.523
13040.1	16.4164
13040.2	16.3064
13040.4	16.1971
13040.5	16.09
13040.6	15.9788
13040.7	15.8491
13040.8	15.6954
13041	15.5238
13041.1	15.3422
13041.2	15.1579
13041.3	14.9759
13041.4	14.7943
13041.5	14.6048
13041.6	14.4035
13041.8	14.1908
13041.9	13.9679
13042	13.7373
13042.1	13.502
13042.2	13.2634
13042.4	13.0216
13042.5	12.7771
13042.6	12.5314
13042.7	12.2862
13042.8	12.0443
13042.9	11.8079
13043	11.579
13043.2	11.3594
13043.3	11.1513
13043.4	10.9571
13043.5	10.7784
13043.6	10.6161
13043.8	10.4712
13043.9	10.3449
13044	10.2384
13044.1	10.1545
13044.2	10.0975
13044.3	10.0696
13044.5	10.0711
13044.6	10.1018
13044.7	10.1612
13044.8	10.2489
13044.9	10.3676
13045	10.5224
13045.1	10.7154
13045.3	10.9454
13045.4	11.2112
13045.5	11.5114
13045.6	11.8449
13045.7	12.2133
13045.9	12.6205
13046	13.0695
13046.1	13.5618
13046.2	14.0948
13046.3	14.6625
13046.4	15.2584
13046.5	15.879
13046.7	16.5242
13046.8	17.1951
13046.9	17.8937
13047	18.6183
13047.1	19.3643
13047.2	20.1263
13047.4	20.8985
13047.5	21.6739
13047.6	22.4492
13047.7	23.226
13047.8	23.9989
13048	24.7562
13048.1	25.4876
13048.2	26.1845
13048.3	26.8406
13048.4	27.458
13048.5	28.0456
13048.6	28.6078
13048.8	29.1435
13048.9	29.6514
13049	30.1264
13049.1	30.5602
13049.2	30.9511
13049.4	31.3068
13049.5	31.6336
13049.6	31.9337
13049.7	32.2046
13049.8	32.4407
13049.9	32.6364
13050	32.7883
13050.2	32.8969
13050.3	32.9657
13050.4	33.0004
13050.5	33.0036
13050.6	32.9717
13050.8	32.9021
13050.9	32.793
13051	32.6451
13051.1	32.4642
13051.2	32.2574
13051.3	32.0282
13051.5	31.7777
13051.6	31.5065
13051.7	31.2153
13051.8	30.9075
13051.9	30.5896
13052	30.2659
13052.1	29.9385
13052.3	29.6077
13052.4	29.2738
13052.5	28.9386
13052.6	28.6082
13052.7	28.2897
13052.9	27.9873
13053	27.7033
13053.1	27.4393
13053.2	27.1977
13053.3	26.9812
13053.4	26.7932
13053.5	26.6385
13053.7	26.5194
13053.8	26.4342
13053.9	26.3778
13054	26.3462
13054.1	26.3372
13054.2	26.3492
13054.4	26.3802
13054.5	26.4256
13054.6	26.4742
13054.7	26.5084
13054.8	26.5199
13055	26.5097
13055.1	26.4776
13055.2	26.4224
13055.3	26.345
13055.4	26.2391
13055.5	26.0857
13055.6	25.8754
13055.8	25.611
13055.9	25.2952
13056	24.9311
13056.1	24.5217
13056.2	24.0651
13056.4	23.5559
13056.5	22.9933
13056.6	22.3806
13056.7	21.7235
13056.8	21.034
13056.9	20.3302
13057	19.6274
13057.2	18.9384
13057.3	18.2768
13057.4	17.6549
13057.5	17.0798
13057.6	16.552
13057.8	16.069
13057.9	15.6273
13058	15.222
13058.1	14.8491
13058.2	14.5042
13058.3	14.1852
13058.5	13.8925
13058.6	13.6271
13058.7	13.3907
13058.8	13.185
13058.9	13.0114
13059	12.8689
13059.1	12.7566
13059.3	12.6735
13059.4	12.6181
13059.5	12.5893
13059.6	12.5857
13059.7	12.6044
13059.9	12.6417
13060	12.6951
13060.1	12.7634
13060.2	12.8457
13060.3	12.941
13060.4	13.0476
13060.5	13.1627
13060.7	13.2826
13060.8	13.4043
13060.9	13.5266
13061	13.6506
13061.1	13.7798
13061.2	13.9193
13061.4	14.0754
13061.5	14.2553
13061.6	14.4648
13061.7	14.7068
13061.8	14.9801
13062	15.2797
13062.1	15.599
13062.2	15.9299
13062.3	16.2647
13062.4	16.5973
13062.5	16.9227
13062.6	17.2381
13062.8	17.5417
13062.9	17.8323
13063	18.1101
13063.1	18.3763
13063.2	18.6312
13063.4	18.8752
13063.5	19.1075
13063.6	19.3246
13063.7	19.5221
13063.8	19.6954
13063.9	19.8404
13064	19.9528
13064.2	20.0279
13064.3	20.0638
13064.4	20.0604
13064.5	20.0176
13064.6	19.9348
13064.8	19.8113
13064.9	19.6449
13065	19.432
13065.1	19.1739
13065.2	18.877
13065.3	18.5459
13065.5	18.1836
13065.6	17.7938
13065.7	17.3783
13065.8	16.9368
13065.9	16.4764
13066	16.0101
13066.1	15.5484
13066.3	15.0982
13066.4	14.6639
13066.5	14.2447
13066.6	13.8372
13066.7	13.4417
13066.9	13.0632
13067	12.7067
13067.1	12.3774
13067.2	12.0777
13067.3	11.8058
13067.4	11.5596
13067.5	11.3395
13067.7	11.1475
13067.8	10.9864
13067.9	10.8605
13068	10.7714
13068.1	10.7178
13068.2	10.697
13068.4	10.7054
13068.5	10.7403
13068.6	10.8026
13068.7	10.8965
13068.8	11.0238
13069	11.183
13069.1	11.373
13069.2	11.5911
13069.3	11.8328
13069.4	12.0957
13069.5	12.3819
13069.6	12.6923
13069.8	13.0272
13069.9	13.386
13070	13.7659
13070.1	14.1626
13070.2	14.5737
13070.4	14.9987
13070.5	15.4371
13070.6	15.891
13070.7	16.3593
13070.8	16.8355
13070.9	17.3132
13071	17.7879
13071.2	18.2565
13071.3	18.7205
13071.4	19.1826
13071.5	19.64
13071.6	20.0862
13071.8	20.5159
13071.9	20.9259
13072	21.3157
13072.1	21.6874
13072.2	22.0453
13072.3	22.3915
13072.5	22.7228
13072.6	23.0334
13072.7	23.3221
13072.8	23.5917
13072.9	23.846
13073	24.0899
13073.1	24.3272
13073.3	24.5603
13073.4	24.7923
13073.5	25.0201
13073.6	25.2368
13073.7	25.44
13073.9	25.6295
13074	25.8027
13074.1	25.9555
13074.2	26.0863
13074.3	26.1972
13074.4	26.292
13074.5	26.3688
13074.7	26.4194
13074.8	26.4384
13074.9	26.4194
13075	26.3605
13075.1	26.2659
13075.2	26.1407
13075.4	25.9923
13075.5	25.8303
13075.6	25.6553
13075.7	25.4538
13075.8	25.2205
13076	24.9601
13076.1	24.68
13076.2	24.3899
13076.3	24.0984
13076.4	23.8109
13076.5	23.5281
13076.6	23.2452
13076.8	22.9544
13076.9	22.6546
13077	22.3515
13077.1	22.0494
13077.2	21.7505
13077.4	21.4547
13077.5	21.1591
13077.6	20.8601
13077.7	20.5592
13077.8	20.264
13077.9	19.9811
13078	19.717
13078.2	19.4774
13078.3	19.2676
13078.4	19.0913
13078.5	18.9498
13078.6	18.8406
13078.8	18.7636
13078.9	18.7209
13079	18.7091
13079.1	18.7235
13079.2	18.7623
13079.3	18.8229
13079.5	18.9026
13079.6	18.9979
13079.7	19.1044
13079.8	19.2203
13079.9	19.3487
13080	19.4892
13080.1	19.638
13080.3	19.796
13080.4	19.9629
13080.5	20.1352
13080.6	20.3092
13080.7	20.4822
13080.9	20.6526
13081	20.8255
13081.1	21.0108
13081.2	21.2107
13081.3	21.4216
13081.4	21.6395
13081.5	21.8599
13081.7	22.0768
13081.8	22.2898
13081.9	22.503
13082	22.7152
13082.1	22.923
13082.2	23.1232
13082.4	23.3129
13082.5	23.4904
13082.6	23.6571
13082.7	23.817
13082.8	23.9716
13083	24.1184
13083.1	24.2549
13083.2	24.3831
13083.3	24.5056
13083.4	24.6255
13083.5	24.7474
13083.6	24.8716
13083.8	24.9943
13083.9	25.1128
13084	25.2248
13084.1	25.3264
13084.2	25.4174
13084.4	25.5008
13084.5	25.5733
13084.6	25.6292
13084.7	25.6687
13084.8	25.6917
13084.9	25.6963
13085	25.6828
13085.2	25.6538
13085.3	25.6086
13085.4	25.5441
13085.5	25.4579
13085.6	25.3479
13085.8	25.2126
13085.9	25.0517
13086	24.8659
13086.1	24.6566
13086.2	24.4263
13086.3	24.1753
13086.5	23.902
13086.6	23.6047
13086.7	23.2819
13086.8	22.9323
13086.9	22.5564
13087	22.1561
13087.1	21.7363
13087.3	21.3047
13087.4	20.8634
13087.5	20.4094
13087.6	19.9403
13087.7	19.4549
13087.9	18.9542
13088	18.4432
13088.1	17.9299
13088.2	17.4214
13088.3	16.9231
13088.4	16.4377
13088.5	15.9655
13088.7	15.5058
13088.8	15.0587
13088.9	14.625
13089	14.2062
13089.1	13.8038
13089.2	13.4184
13089.4	13.052
13089.5	12.707
13089.6	12.3859
13089.7	12.0907
13089.8	11.8217
13090	11.5771
13090.1	11.3553
13090.2	11.1553
13090.3	10.9761
13090.4	10.8168
13090.5	10.6762
13090.6	10.551
13090.8	10.4342
13090.9	10.3204
13091	10.2071
13091.1	10.0932
13091.2	9.97883
13091.4	9.86476
13091.5	9.75045
13091.6	9.63338
13091.7	9.51113
13091.8	9.38301
13091.9	9.25009
13092	9.11412
13092.2	8.9762
13092.3	8.83639
13092.4	8.69269
13092.5	8.54114
13092.6	8.37742
13092.8	8.1985
13092.9	8.00182
13093	7.78426
13093.1	7.54304
13093.2	7.27646
13093.3	6.98645
13093.5	6.68084
13093.6	6.37223
13093.7	6.07592
13093.8	5.80668
13093.9	5.57565
13094	5.38816
13094.1	5.24151
13094.3	5.12554
13094.4	5.02453
13094.5	4.91967
13094.6	4.79297
13094.7	4.63139
13094.9	4.42963
13095	4.19201
13095.1	3.93104
13095.2	3.66343
13095.3	3.40559
13095.4	3.16782
13095.5	2.95409
13095.7	2.76535
13095.8	2.60043
13095.9	2.45729
13096	2.33447
13096.1	2.23176
13096.2	2.1485
13096.4	2.08296
13096.5	2.03364
13096.6	1.99953
13096.7	1.98019
13096.8	1.97592
13097	1.98693
13097.1	2.01224
13097.2	2.05081
13097.3	2.1023
13097.4	2.16626
13097.5	2.24247
13097.6	2.33102
13097.8	2.432
13097.9	2.5454
13098	2.67118
13098.1	2.80957
13098.2	2.96112
13098.4	3.12656
13098.5	3.30602
13098.6	3.49874
13098.7	3.70358
13098.8	3.91886
13098.9	4.1438
13099	4.37856
13099.2	4.62309
13099.3	4.87721
13099.4	5.14065
13099.5	5.41081
13099.6	5.68281
13099.8	5.95408
13099.9	6.22396
13100	6.49162
13100.1	6.75637
13100.2	7.01733
13100.3	7.27405
13100.5	7.52675
13100.6	7.77307
13100.7	8.00791
13100.8	8.22855
13100.9	8.43451
13101	8.62499
13101.1	8.8004
13101.3	8.9627
13101.4	9.11214
13101.5	9.24804
13101.6	9.36703
13101.7	9.46167
13101.9	9.52763
13102	9.56566
13102.1	9.57799
13102.2	9.5671
13102.3	9.53598
13102.4	9.48634
13102.5	9.41866
13102.7	9.33
13102.8	9.21457
13102.9	9.07264
13103	8.91026
13103.1	8.7351
13103.2	8.55472
13103.4	8.37528
13103.5	8.19968
13103.6	8.0287
13103.7	7.86105
13103.8	7.69266
13104	7.52353
13104.1	7.35794
13104.2	7.19986
13104.3	7.05003
13104.4	6.90692
13104.5	6.76895
13104.6	6.6334
13104.8	6.4978
13104.9	6.36113
13105	6.2259
13105.1	6.09557
13105.2	5.97206
13105.4	5.85768
13105.5	5.7536
13105.6	5.66096
13105.7	5.5805
13105.8	5.51289
13105.9	5.45912
13106	5.4199
13106.2	5.39659
13106.3	5.38869
13106.4	5.39407
13106.5	5.41013
13106.6	5.43488
13106.8	5.46707
13106.9	5.50565
13107	5.5515
13107.1	5.60391
13107.2	5.65931
13107.3	5.71354
13107.5	5.76184
13107.6	5.80087
13107.7	5.83148
13107.8	5.85745
13107.9	5.88239
13108	5.90992
13108.1	5.94199
13108.3	5.97727
13108.4	6.0116
13108.5	6.03747
13108.6	6.04573
13108.7	6.02938
13108.9	5.98457
13109	5.90837
13109.1	5.7987
13109.2	5.65588
13109.3	5.48158
13109.4	5.27869
13109.5	5.05207
13109.7	4.80607
13109.8	4.54418
13109.9	4.2697
13110	3.98547
13110.1	3.694
13110.2	3.3996
13110.4	3.1092
13110.5	2.82806
13110.6	2.55912
13110.7	2.30448
13110.8	2.06546
13111	1.84297
13111.1	1.63852
13111.2	1.45453
13111.3	1.29221
13111.4	1.15141
13111.5	1.03096
13111.6	0.928781
13111.8	0.842579
13111.9	0.770258
13112	0.710254
13112.1	0.661135
13112.2	0.621564
13112.4	0.590268
13112.5	0.566024
13112.6	0.54804
13112.7	0.53588
13112.8	0.529435
13112.9	0.529066
13113	0.535495
13113.2	0.549092
13113.3	0.569878
13113.4	0.598122
13113.5	0.634345
13113.6	0.679228
13113.8	0.733568
13113.9	0.798332
13114	0.874496
13114.1	0.963099
13114.2	1.06543
13114.3	1.18294
13114.5	1.31742
13114.6	1.4707
13114.7	1.64451
13114.8	1.83976
13114.9	2.05633
13115	2.29469
13115.1	2.55588
13115.3	2.84029
13115.4	3.14758
13115.5	3.47696
13115.6	3.82558
13115.7	4.18823
13115.9	4.56175
13116	4.94526
13116.1	5.33804
13116.2	5.73975
13116.3	6.14978
13116.4	6.56471
13116.5	6.97844
13116.7	7.38695
13116.8	7.78824
13116.9	8.18081
13117	8.56365
13117.1	8.93555
13117.2	9.29511
13117.4	9.64213
13117.5	9.97604
13117.6	10.2932
13117.7	10.5912
13117.8	10.8703
13118	11.1304
13118.1	11.3743
13118.2	11.6075
13118.3	11.8267
13118.4	12.0218
13118.5	12.189
13118.6	12.3294
13118.8	12.4445
13118.9	12.54
13119	12.6252
13119.1	12.7006
13119.2	12.7588
13119.4	12.7941
13119.5	12.8041
13119.6	12.7892
13119.7	12.7538
13119.8	12.7059
13119.9	12.6475
13120	12.5739
13120.2	12.4806
13120.3	12.3652
13120.4	12.228
13120.5	12.0733
13120.6	11.9075
13120.8	11.7329
13120.9	11.5477
13121	11.3508
13121.1	11.1417
13121.2	10.9206
13121.3	10.6899
13121.5	10.4529
13121.6	10.2108
13121.7	9.96261
13121.8	9.70865
13121.9	9.45146
13122	9.19376
13122.1	8.93619
13122.3	8.67771
13122.4	8.41588
13122.5	8.14725
13122.6	7.87025
13122.7	7.58596
13122.9	7.29723
13123	7.00851
13123.1	6.7246
13123.2	6.44781
13123.3	6.17848
13123.4	5.91935
13123.5	5.67492
13123.7	5.45101
13123.8	5.25406
13123.9	5.08707
13124	4.95017
13124.1	4.84301
13124.2	4.76283
13124.4	4.70547
13124.5	4.67012
13124.6	4.65751
13124.7	4.66707
13124.8	4.69714
13125	4.74547
13125.1	4.80962
13125.2	4.88587
13125.3	4.96772
13125.4	5.04683
13125.5	5.11698
13125.6	5.17483
13125.8	5.21877
13125.9	5.24874
13126	5.2653
13126.1	5.27063
13126.2	5.26885
13126.4	5.26543
13126.5	5.26672
13126.6	5.27818
13126.7	5.30444
13126.8	5.34865
13126.9	5.41253
13127	5.49788
13127.2	5.60559
13127.3	5.73539
13127.4	5.89097
13127.5	6.07979
13127.6	6.3061
13127.8	6.57135
13127.9	6.87815
13128	7.2285
13128.1	7.62245
13128.2	8.0604
13128.3	8.5432
13128.5	9.07439
13128.6	9.6606
13128.7	10.3044
13128.8	11.0036
13128.9	11.7555
13129	12.553
13129.1	13.3842
13129.3	14.2423
13129.4	15.1267
13129.5	16.0361
13129.6	16.9686
13129.7	17.9174
13129.9	18.8707
13130	19.8178
13130.1	20.7545
13130.2	21.6828
13130.3	22.6114
13130.4	23.5538
13130.5	24.5188
13130.7	25.5086
13130.8	26.5145
13130.9	27.5119
13131	28.4655
13131.1	29.3273
13131.2	30.0444
13131.4	30.5714
13131.5	30.8785
13131.6	30.9543
13131.7	30.81
13131.8	30.4807
13132	30.0138
13132.1	29.458
13132.2	28.8585
13132.3	28.2462
13132.4	27.6336
13132.5	27.0241
13132.6	26.4151
13132.8	25.8002
13132.9	25.1749
13133	24.5332
13133.1	23.8664
13133.2	23.1683
13133.4	22.44
13133.5	21.6837
13133.6	20.9087
13133.7	20.1371
13133.8	19.384
13133.9	18.6536
13134	17.947
13134.2	17.2656
13134.3	16.611
13134.4	15.9944
13134.5	15.4295
13134.6	14.9133
13134.8	14.4389
13134.9	14.0047
13135	13.6106
13135.1	13.2557
13135.2	12.9408
13135.3	12.6709
13135.5	12.4489
13135.6	12.272
13135.7	12.1321
13135.8	12.0244
13135.9	11.9487
13136	11.9042
13136.1	11.8897
13136.3	11.9041
13136.4	11.9495
13136.5	12.0275
13136.6	12.1341
13136.7	12.2625
13136.9	12.4063
13137	12.5594
13137.1	12.7188
13137.2	12.8882
13137.3	13.0717
13137.4	13.2682
13137.5	13.4724
13137.7	13.6781
13137.8	13.8775
13137.9	14.0664
13138	14.2475
13138.1	14.4265
13138.2	14.6053
13138.4	14.7817
13138.5	14.9521
13138.6	15.1111
13138.7	15.2535
13138.8	15.3785
13139	15.4904
13139.1	15.5939
13139.2	15.6888
13139.3	15.7722
13139.4	15.841
13139.5	15.8933
13139.6	15.929
13139.8	15.9522
13139.9	15.9692
13140	15.9815
13140.1	15.9878
13140.2	15.9872
13140.4	15.9779
13140.5	15.9568
13140.6	15.9228
13140.7	15.8779
13140.8	15.8245
13140.9	15.765
13141	15.7
13141.2	15.6281
13141.3	15.5464
13141.4	15.4504
13141.5	15.3377
13141.6	15.2102
13141.8	15.0726
13141.9	14.9262
13142	14.7693
13142.1	14.598
13142.2	14.4064
13142.3	14.193
13142.5	13.96
13142.6	13.7095
13142.7	13.4437
13142.8	13.1658
13142.9	12.8773
13143	12.578
13143.1	12.2725
13143.3	11.9678
13143.4	11.6715
13143.5	11.3873
13143.6	11.1148
13143.7	10.8557
13143.9	10.613
13144	10.391
13144.1	10.1978
13144.2	10.0432
13144.3	9.92625
13144.4	9.83481
13144.5	9.76406
13144.7	9.71618
13144.8	9.69443
13144.9	9.70336
13145	9.74609
13145.1	9.81866
13145.2	9.91037
13145.4	10.0142
13145.5	10.1277
13145.6	10.2501
13145.7	10.3831
13145.8	10.5294
13146	10.6912
13146.1	10.8665
13146.2	11.0507
13146.3	11.2368
13146.4	11.4227
13146.5	11.6125
13146.6	11.8094
13146.8	12.0171
13146.9	12.2388
13147	12.4722
13147.1	12.7103
13147.2	12.9512
13147.4	13.1971
13147.5	13.4497
13147.6	13.7115
13147.7	13.9847
13147.8	14.2675
13147.9	14.5547
13148	14.8413
13148.2	15.123
13148.3	15.3975
13148.4	15.6634
13148.5	15.9204
13148.6	16.166
13148.8	16.3955
13148.9	16.6039
13149	16.7889
13149.1	16.9474
13149.2	17.0759
13149.3	17.1714
13149.5	17.2292
13149.6	17.2435
13149.7	17.2124
13149.8	17.1391
13149.9	17.0243
13150	16.867
13150.1	16.6666
13150.3	16.423
13150.4	16.1376
13150.5	15.8148
13150.6	15.4624
13150.7	15.0879
13150.9	14.6973
13151	14.2912
13151.1	13.87
13151.2	13.4363
13151.3	12.9927
13151.4	12.541
13151.5	12.0872
13151.7	11.6416
13151.8	11.2089
13151.9	10.7888
13152	10.3805
13152.1	9.98341
13152.2	9.59772
13152.4	9.2254
13152.5	8.87076
13152.6	8.53595
13152.7	8.22076
13152.8	7.92429
13153	7.64481
13153.1	7.38134
13153.2	7.13405
13153.3	6.90363
13153.4	6.69036
13153.5	6.49385
13153.6	6.31281
13153.8	6.1453
13153.9	5.98937
13154	5.84312
13154.1	5.70454
13154.2	5.57171
13154.4	5.4434
13154.5	5.31934
13154.6	5.20014
13154.7	5.08543
13154.8	4.9741
13154.9	4.86578
13155	4.76048
13155.2	4.65883
13155.3	4.56207
13155.4	4.47163
13155.5	4.3865
13155.6	4.30318
13155.8	4.21991
13155.9	4.1367
13156	4.05442
13156.1	3.9757
13156.2	3.90426
13156.3	3.84009
13156.5	3.77921
13156.6	3.72066
13156.7	3.66614
13156.8	3.61765
13156.9	3.57851
13157	3.55247
13157.1	3.53872
13157.3	3.53241
13157.4	3.53242
13157.5	3.54121
13157.6	3.56109
13157.7	3.59437
13157.9	3.64323
13158	3.70845
13158.1	3.78944
13158.2	3.88703
13158.3	4.00352
13158.4	4.14091
13158.5	4.30027
13158.7	4.48157
13158.8	4.68335
13158.9	4.90277
13159	5.13987
13159.1	5.3976
13159.2	5.67663
13159.4	5.97575
13159.5	6.29328
13159.6	6.6259
13159.7	6.96887
13159.8	7.31704
13160	7.66508
13160.1	8.01018
13160.2	8.35401
13160.3	8.69655
13160.4	9.03407
13160.5	9.36257
13160.6	9.67349
13160.8	9.95405
13160.9	10.1969
13161	10.4036
13161.1	10.5824
13161.2	10.7462
13161.4	10.9104
13161.5	11.0866
13161.6	11.2828
13161.7	11.5092
13161.8	11.7788
13161.9	12.0996
13162	12.4631
13162.2	12.8431
13162.3	13.1956
13162.4	13.4651
13162.5	13.6034
13162.6	13.5811
13162.8	13.3931
13162.9	13.0572
13163	12.6057
13163.1	12.0815
13163.2	11.5288
13163.3	10.986
13163.5	10.4809
13163.6	10.0277
13163.7	9.62918
13163.8	9.27973
13163.9	8.96863
13164	8.67938
13164.1	8.39509
13164.3	8.10645
13164.4	7.80719
13164.5	7.4958
13164.6	7.17521
13164.7	6.84852
13164.9	6.51869
13165	6.1894
13165.1	5.86049
13165.2	5.5276
13165.3	5.19206
13165.4	4.85685
13165.5	4.52317
13165.7	4.19341
13165.8	3.86988
13165.9	3.55482
13166	3.252
13166.1	2.96844
13166.2	2.7094
13166.4	2.47544
13166.5	2.26565
13166.6	2.07842
13166.7	1.91197
13166.8	1.76483
13167	1.63612
13167.1	1.52489
13167.2	1.43134
13167.3	1.35722
13167.4	1.30263
13167.5	1.26634
13167.6	1.24734
13167.8	1.24476
13167.9	1.25768
13168	1.28583
13168.1	1.33058
13168.2	1.39484
13168.4	1.48289
13168.5	1.59834
13168.6	1.74309
13168.7	1.91687
13168.8	2.1165
13168.9	2.33817
13169	2.57747
13169.2	2.82893
13169.3	3.08806
13169.4	3.35093
13169.5	3.61325
13169.6	3.87097
13169.8	4.12041
13169.9	4.35823
13170	4.58267
13170.1	4.79398
13170.2	4.99308
13170.3	5.18116
13170.5	5.36014
13170.6	5.52899
13170.7	5.68341
13170.8	5.82261
13170.9	5.94917
13171	6.06589
13171.1	6.17576
13171.3	6.28287
13171.4	6.38816
13171.5	6.48769
13171.6	6.5786
13171.7	6.6588
13171.9	6.72707
13172	6.78361
13172.1	6.82886
13172.2	6.86155
13172.3	6.87782
13172.4	6.87652
13172.5	6.85972
13172.7	6.83088
13172.8	6.79481
13172.9	6.75586
13173	6.7162
13173.1	6.67533
13173.2	6.63157
13173.4	6.58257
13173.5	6.52539
13173.6	6.45671
13173.7	6.37355
13173.8	6.27366
13174	6.15538
13174.1	6.01849
13174.2	5.86381
13174.3	5.69185
13174.4	5.50281
13174.5	5.29673
13174.6	5.07452
13174.8	4.83808
13174.9	4.58918
13175	4.32981
13175.1	4.06264
13175.2	3.79133
13175.4	3.51937
13175.5	3.25002
13175.6	2.98732
13175.7	2.73396
13175.8	2.49107
13175.9	2.25967
13176	2.04129
13176.2	1.83752
13176.3	1.64931
13176.4	1.4771
13176.5	1.32045
13176.6	1.1782
13176.8	1.0492
13176.9	0.932719
13177	0.828428
13177.1	0.735829
13177.2	0.654021
13177.3	0.581808
13177.5	0.517896
13177.6	0.461122
13177.7	0.410621
13177.8	0.365888
13177.9	0.326449
13178	0.291698
13178.1	0.26099
13178.3	0.233695
13178.4	0.209265
13178.5	0.18732
13178.6	0.167649
13178.7	0.150008
13178.9	0.13411
13179	0.119729
13179.1	0.106656
13179.2	0.0946999
13179.3	0.0837532
13179.4	0.0737738
13179.5	0.0646902
13179.7	0.0564288
13179.8	0.0489538
13179.9	0.0422213
13180	0.0361794
13180.1	0.0307975
13180.2	0.0260592
13180.4	0.0219258
13180.5	0.0183454
13180.6	0.0152743
13180.7	0.0126675
13180.8	0.0104767
13181	0.00865533
13181.1	0.00715766
13181.2	0.00593674
13181.3	0.00494719
13181.4	0.00414971
13181.5	0.00351127
13181.6	0.00300509
13181.8	0.00260949
13181.9	0.00230725
13182	0.00208433
13182.1	0.00192973
13182.2	0.00183628
13182.4	0.00180063
13182.5	0.00182375
13182.6	0.0019115
13182.7	0.00207627
13182.8	0.00233839
13182.9	0.00272939
13183	0.00329762
13183.2	0.00411619
13183.3	0.0052914
13183.4	0.00697571
13183.5	0.0093903
13183.6	0.0128556
13183.8	0.0178322
13183.9	0.0249743
13184	0.0351995
13184.1	0.0497705
13184.2	0.0702981
13184.3	0.0987022
13184.5	0.137296
13184.6	0.188862
13184.7	0.256586
13184.8	0.343924
13184.9	0.454454
13185	0.591627
13185.1	0.758502
13185.3	0.957697
13185.4	1.19065
13185.5	1.45718
13185.6	1.75652
13185.7	2.08722
13185.9	2.44647
13186	2.82964
13186.1	3.23094
13186.2	3.64387
13186.3	4.06079
13186.4	4.47365
13186.5	4.87441
13186.7	5.2563
13186.8	5.61427
13186.9	5.94526
13187	6.24796
13187.1	6.52185
13187.2	6.76665
13187.4	6.98158
13187.5	7.16681
13187.6	7.32399
13187.7	7.45545
13187.8	7.56396
13188	7.65216
13188.1	7.72196
13188.2	7.77401
13188.3	7.81063
13188.4	7.83635
13188.5	7.8563
13188.6	7.87575
13188.8	7.89644
13188.9	7.91602
13189	7.93212
13189.1	7.94419
13189.2	7.95327
13189.4	7.96313
13189.5	7.97872
13189.6	8.00097
13189.7	8.02879
13189.8	8.05997
13189.9	8.09106
13190	8.12301
13190.2	8.15928
13190.3	8.20056
13190.4	8.24879
13190.5	8.30935
13190.6	8.37961
13190.8	8.45022
13190.9	8.51862
13191	8.58751
13191.1	8.65667
13191.2	8.72329
13191.3	8.78549
13191.5	8.84254
13191.6	8.89534
13191.7	8.94435
13191.8	8.98858
13191.9	9.02427
13192	9.04465
13192.1	9.04557
13192.3	9.02591
13192.4	8.9855
13192.5	8.92502
13192.6	8.84563
13192.7	8.74391
13192.9	8.61159
13193	8.44499
13193.1	8.24509
13193.2	8.0131
13193.3	7.75245
13193.4	7.46736
13193.5	7.16182
13193.7	6.84101
13193.8	6.51029
13193.9	6.1749
13194	5.83932
13194.1	5.50719
13194.2	5.18145
13194.4	4.86641
13194.5	4.56798
13194.6	4.28903
13194.7	4.02993
13194.8	3.79045
13195	3.57053
13195.1	3.37059
13195.2	3.19131
13195.3	3.03385
13195.4	2.89815
13195.5	2.7831
13195.6	2.6876
13195.8	2.61117
13195.9	2.55405
13196	2.51637
13196.1	2.49813
13196.2	2.49835
13196.4	2.51511
13196.5	2.54751
13196.6	2.5961
13196.7	2.66162
13196.8	2.7442
13196.9	2.84381
13197	2.95881
13197.2	3.08604
13197.3	3.2238
13197.4	3.3722
13197.5	3.5323
13197.6	3.70527
13197.8	3.89186
13197.9	4.09207
13198	4.30536
13198.1	4.53157
13198.2	4.77083
13198.3	5.0239
13198.5	5.29127
13198.6	5.57227
13198.7	5.86573
13198.8	6.17009
13198.9	6.48331
13199	6.80269
13199.1	7.126
13199.3	7.45214
13199.4	7.77904
13199.5	8.10348
13199.6	8.4217
13199.7	8.72948
13199.9	9.02102
13200	9.28885
13200.1	9.52649
13200.2	9.72911
13200.3	9.89297
13200.4	10.0136
13200.5	10.0865
13200.7	10.1071
13200.8	10.0715
13200.9	9.98074
13201	9.83924
13201.1	9.65052
13201.2	9.41687
13201.4	9.13977
13201.5	8.81837
13201.6	8.45101
13201.7	8.04183
13201.8	7.59868
13202	7.12926
13202.1	6.63968
13202.2	6.13445
13202.3	5.61801
13202.4	5.09503
13202.5	4.57259
13202.6	4.06014
13202.8	3.56762
13202.9	3.1028
13203	2.67056
13203.1	2.27419
13203.2	1.91535
13203.4	1.59491
13203.5	1.31376
13203.6	1.07211
13203.7	0.867821
13203.8	0.697031
13203.9	0.555828
13204	0.440421
13204.2	0.347122
13204.3	0.272624
13204.4	0.213966
13204.5	0.168333
13204.6	0.133192
13204.8	0.106404
13204.9	0.086167
13205	0.0710378
13205.1	0.0598937
13205.2	0.0518726
13205.3	0.0463421
13205.5	0.0428676
13205.6	0.0411518
13205.7	0.0410123
13205.8	0.0423948
13205.9	0.0453582
13206	0.0500639
13206.1	0.0567532
13206.3	0.0657515
13206.4	0.0774902
13206.5	0.0925294
13206.6	0.111598
13206.7	0.135648
13206.9	0.165965
13207	0.204324
13207.1	0.25309
13207.2	0.315036
13207.3	0.393348
13207.4	0.49202
13207.5	0.615945
13207.7	0.770645
13207.8	0.962232
13207.9	1.19725
13208	1.48076
13208.1	1.81543
13208.2	2.20259
13208.4	2.64178
13208.5	3.13101
13208.6	3.66782
13208.7	4.24899
13208.8	4.86947
13209	5.52255
13209.1	6.20022
13209.2	6.89511
13209.3	7.60325
13209.4	8.32156
13209.5	9.04595
13209.6	9.77057
13209.8	10.4878
13209.9	11.1893
13210	11.8696
13210.1	12.5271
13210.2	13.1585
13210.4	13.7571
13210.5	14.3142
13210.6	14.8221
13210.7	15.2758
13210.8	15.6734
13210.9	16.0166
13211	16.3034
13211.2	16.5298
13211.3	16.6933
13211.4	16.7929
13211.5	16.8285
13211.6	16.803
13211.8	16.7227
13211.9	16.5913
13212	16.4108
13212.1	16.1849
13212.2	15.9181
13212.3	15.6162
13212.5	15.2855
13212.6	14.9329
13212.7	14.563
13212.8	14.179
13212.9	13.7846
13213	13.383
13213.1	12.9778
13213.3	12.5725
13213.4	12.1704
13213.5	11.7735
13213.6	11.3837
13213.7	11.0038
13213.9	10.6358
13214	10.2802
13214.1	9.93895
13214.2	9.61444
13214.3	9.30774
13214.4	9.01859
13214.5	8.74679
13214.7	8.49244
13214.8	8.25606
13214.9	8.03741
13215	7.83546
13215.1	7.64901
13215.2	7.47662
13215.4	7.31668
13215.5	7.16798
13215.6	7.02976
13215.7	6.90019
13215.8	6.77701
13216	6.65863
13216.1	6.54368
13216.2	6.4313
13216.3	6.32041
13216.4	6.20958
13216.5	6.09731
13216.6	5.98203
13216.8	5.86214
13216.9	5.73588
13217	5.60177
13217.1	5.45812
13217.2	5.3027
13217.4	5.1355
13217.5	4.95867
13217.6	4.77325
13217.7	4.57923
13217.8	4.37711
13217.9	4.16755
13218	3.95088
13218.2	3.72897
13218.3	3.50531
13218.4	3.28262
13218.5	3.06287
13218.6	2.84722
13218.8	2.63617
13218.9	2.43002
13219	2.22944
13219.1	2.03544
13219.2	1.84951
13219.3	1.67362
13219.5	1.50874
13219.6	1.35502
13219.7	1.21256
13219.8	1.0813
13219.9	0.96102
13220	0.851771
13220.1	0.753938
13220.3	0.667404
13220.4	0.591565
13220.5	0.525623
13220.6	0.468614
13220.7	0.419556
13220.9	0.377546
13221	0.341835
13221.1	0.311804
13221.2	0.286901
13221.3	0.266547
13221.4	0.250159
13221.5	0.237261
13221.7	0.227493
13221.8	0.220604
13221.9	0.216433
13222	0.214871
13222.1	0.215843
13222.2	0.219322
13222.4	0.225362
13222.5	0.234101
13222.6	0.245698
13222.7	0.260308
13222.8	0.278135
13223	0.299416
13223.1	0.324405
13223.2	0.353465
13223.3	0.387074
13223.4	0.425593
13223.5	0.469226
13223.6	0.51833
13223.8	0.573373
13223.9	0.634815
13224	0.703173
13224.1	0.779028
13224.2	0.862593
13224.4	0.953638
13224.5	1.05229
13224.6	1.15912
13224.7	1.27485
13224.8	1.3998
13224.9	1.53389
13225	1.67653
13225.2	1.82651
13225.3	1.9833
13225.4	2.14722
13225.5	2.31858
13225.6	2.49682
13225.8	2.68065
13225.9	2.86846
13226	3.05815
13226.1	3.24876
13226.2	3.44065
13226.3	3.63432
13226.5	3.82832
13226.6	4.01904
13226.7	4.20484
13226.8	4.38618
13226.9	4.56385
13227	4.73914
13227.1	4.91347
13227.3	5.08488
13227.4	5.24747
13227.5	5.40031
13227.6	5.54752
13227.7	5.69164
13227.9	5.83362
13228	5.97425
13228.1	6.11206
13228.2	6.24311
13228.3	6.36703
13228.4	6.48685
13228.5	6.60423
13228.7	6.71997
13228.8	6.83424
13228.9	6.94762
13229	7.06146
13229.1	7.17727
13229.2	7.29667
13229.4	7.41865
13229.5	7.53989
13229.6	7.65786
13229.7	7.77283
13229.8	7.88704
13230	8.00094
13230.1	8.11332
13230.2	8.22102
13230.3	8.32137
13230.4	8.41391
13230.5	8.4987
13230.6	8.57727
13230.8	8.64929
13230.9	8.71117
13231	8.75801
13231.1	8.78822
13231.2	8.80256
13231.4	8.79938
13231.5	8.77895
13231.6	8.74163
13231.7	8.68553
13231.8	8.60894
13231.9	8.51677
13232	8.41969
13232.2	8.32236
13232.3	8.22465
13232.4	8.124
13232.5	8.01495
13232.6	7.89199
13232.8	7.75652
13232.9	7.61695
13233	7.47624
[truncated: 15,146 more rows]

## Sheet: Y109Bpa
mass	int
x	y
13000	540.371
13000.1	230.271
13000.2	65.9592
13000.4	16.7766
13000.5	5.09449
13000.6	2.85615
13000.7	3.6793
13000.8	6.30848
13000.9	10.3371
13001	15.1056
13001.2	19.6771
13001.3	23.2341
13001.4	25.4323
13001.5	26.454
13001.6	26.7552
13001.8	26.7872
13001.9	26.8529
13002	27.0865
13002.1	27.5053
13002.2	28.0675
13002.3	28.7124
13002.5	29.3832
13002.6	30.0356
13002.7	30.6434
13002.8	31.2026
13002.9	31.7164
13003	32.185
13003.1	32.6092
13003.3	32.9887
13003.4	33.321
13003.5	33.6021
13003.6	33.8312
13003.7	34.0102
13003.9	34.1392
13004	34.2161
13004.1	34.236
13004.2	34.1974
13004.3	34.1019
13004.4	33.9525
13004.5	33.757
13004.7	33.5187
13004.8	33.2354
13004.9	32.9054
13005	32.5304
13005.1	32.1143
13005.2	31.665
13005.4	31.1925
13005.5	30.7036
13005.6	30.2012
13005.7	29.685
13005.8	29.1546
13006	28.6099
13006.1	28.0489
13006.2	27.4666
13006.3	26.855
13006.4	26.2056
13006.5	25.5108
13006.6	24.7713
13006.8	23.9955
13006.9	23.2015
13007	22.4149
13007.1	21.6513
13007.2	20.9148
13007.4	20.2097
13007.5	19.5404
13007.6	18.9101
13007.7	18.3272
13007.8	17.8056
13007.9	17.3473
13008	16.9429
13008.2	16.5868
13008.3	16.2768
13008.4	16.0117
13008.5	15.7935
13008.6	15.6259
13008.8	15.509
13008.9	15.4395
13009	15.414
13009.1	15.4297
13009.2	15.4866
13009.3	15.5847
13009.5	15.7236
13009.6	15.9048
13009.7	16.1269
13009.8	16.3879
13009.9	16.686
13010	17.0186
13010.1	17.3779
13010.3	17.7521
13010.4	18.1286
13010.5	18.4918
13010.6	18.8295
13010.7	19.1349
13010.9	19.4025
13011	19.6338
13011.1	19.8377
13011.2	20.0204
13011.3	20.1865
13011.4	20.3447
13011.5	20.503
13011.7	20.6654
13011.8	20.8359
13011.9	21.0182
13012	21.208
13012.1	21.3939
13012.2	21.5676
13012.4	21.7266
13012.5	21.8697
13012.6	21.9958
13012.7	22.1073
13012.8	22.2066
13013	22.2874
13013.1	22.3443
13013.2	22.3777
13013.3	22.3902
13013.4	22.3867
13013.5	22.3738
13013.6	22.3546
13013.8	22.329
13013.9	22.2972
13014	22.2603
13014.1	22.2201
13014.2	22.1787
13014.4	22.1374
13014.5	22.0972
13014.6	22.0589
13014.7	22.0232
13014.8	21.9909
13014.9	21.9619
13015	21.9349
13015.2	21.9088
13015.3	21.8838
13015.4	21.8587
13015.5	21.8355
13015.6	21.8194
13015.8	21.8131
13015.9	21.817
13016	21.8249
13016.1	21.824
13016.2	21.8055
13016.3	21.772
13016.5	21.7331
13016.6	21.6917
13016.7	21.6447
13016.8	21.587
13016.9	21.5121
13017	21.4123
13017.1	21.2915
13017.3	21.1653
13017.4	21.0414
13017.5	20.9156
13017.6	20.7764
13017.7	20.611
13017.9	20.4057
13018	20.1578
13018.1	19.877
13018.2	19.5679
13018.3	19.2306
13018.4	18.8608
13018.5	18.4511
13018.7	17.995
13018.8	17.4933
13018.9	16.9552
13019	16.387
13019.1	15.7954
13019.2	15.184
13019.4	14.5524
13019.5	13.9022
13019.6	13.2391
13019.7	12.5694
13019.8	11.9015
13020	11.2464
13020.1	10.6076
13020.2	9.98505
13020.3	9.38184
13020.4	8.80129
13020.5	8.24655
13020.6	7.72257
13020.8	7.23509
13020.9	6.78465
13021	6.36887
13021.1	5.98617
13021.2	5.63583
13021.4	5.31788
13021.5	5.03177
13021.6	4.77655
13021.7	4.55064
13021.8	4.35128
13021.9	4.17517
13022	4.01895
13022.2	3.87917
13022.3	3.75344
13022.4	3.64063
13022.5	3.53969
13022.6	3.44922
13022.8	3.36792
13022.9	3.29452
13023	3.22733
13023.1	3.1641
13023.2	3.10224
13023.3	3.03989
13023.5	2.97581
13023.6	2.90902
13023.7	2.83881
13023.8	2.76505
13023.9	2.68807
13024	2.60766
13024.1	2.52316
13024.3	2.43378
13024.4	2.33912
13024.5	2.23938
13024.6	2.13483
13024.7	2.0259
13024.9	1.91309
13025	1.79711
13025.1	1.6788
13025.2	1.55876
13025.3	1.43763
13025.4	1.31651
13025.5	1.19639
13025.7	1.07801
13025.8	0.962305
13025.9	0.8503
13026	0.743037
13026.1	0.641516
13026.2	0.546645
13026.4	0.459197
13026.5	0.379804
13026.6	0.308974
13026.7	0.247014
13026.8	0.193931
13027	0.149447
13027.1	0.112994
13027.2	0.0837749
13027.3	0.0608847
13027.4	0.0433732
13027.5	0.0302979
13027.6	0.0207701
13027.8	0.013999
13027.9	0.00930915
13028	0.00613306
13028.1	0.00402047
13028.2	0.00263819
13028.4	0.00174734
13028.5	0.00118167
13028.6	0.000827097
13028.7	0.00060677
13028.8	0.000470404
13028.9	0.00038602
13029	0.000333805
13029.2	0.00030172
13029.3	0.000282678
13029.4	0.000272709
13029.5	0.000269802
13029.6	0.000272976
13029.8	0.000281864
13029.9	0.000296692
13030	0.000318217
13030.1	0.000347698
13030.2	0.000387007
13030.3	0.000438772
13030.5	0.000506556
13030.6	0.000595516
13030.7	0.000713563
13030.8	0.00087314
13030.9	0.00109353
13031	0.00140429
13031.1	0.00184977
13031.3	0.00249391
13031.4	0.00342694
13031.5	0.00476941
13031.6	0.00667701
13031.7	0.00935051
13031.9	0.0130441
13032	0.0180697
13032.1	0.0248066
13032.2	0.033723
13032.3	0.0453925
13032.4	0.0605075
13032.5	0.0798797
13032.7	0.104461
13032.8	0.135305
13032.9	0.173599
13033	0.220956
13033.1	0.279572
13033.2	0.352268
13033.4	0.442489
13033.5	0.554291
13033.6	0.692198
13033.7	0.860959
13033.8	1.06547
13034	1.31056
13034.1	1.60095
13034.2	1.94121
13034.3	2.33515
13034.4	2.78528
13034.5	3.29248
13034.6	3.85723
13034.8	4.48089
13034.9	5.1627
13035	5.89866
13035.1	6.68436
13035.2	7.51493
13035.4	8.38381
13035.5	9.28276
13035.6	10.2022
13035.7	11.1369
13035.8	12.0874
13035.9	13.0526
13036	14.0286
13036.2	15.0113
13036.3	15.9966
13036.4	16.9789
13036.5	17.9535
13036.6	18.9192
13036.8	19.88
13036.9	20.8427
13037	21.8086
13037.1	22.7712
13037.2	23.7208
13037.3	24.6497
13037.5	25.5532
13037.6	26.428
13037.7	27.2716
13037.8	28.082
13037.9	28.8581
13038	29.5978
13038.1	30.2998
13038.3	30.9643
13038.4	31.5913
13038.5	32.181
13038.6	32.7328
13038.7	33.2456
13038.9	33.72
13039	34.1587
13039.1	34.5623
13039.2	34.9283
13039.3	35.2531
13039.4	35.5341
13039.5	35.7698
13039.7	35.9582
13039.8	36.1013
13039.9	36.2023
13040	36.2623
13040.1	36.2826
13040.2	36.2651
13040.4	36.214
13040.5	36.1353
13040.6	36.0324
13040.7	35.9056
13040.8	35.7577
13041	35.5892
13041.1	35.4008
13041.2	35.1992
13041.3	34.9975
13041.4	34.804
13041.5	34.6178
13041.6	34.4381
13041.8	34.2673
13041.9	34.1135
13042	33.9851
13042.1	33.8865
13042.2	33.8193
13042.4	33.7815
13042.5	33.7663
13042.6	33.7613
13042.7	33.764
13042.8	33.7915
13042.9	33.8671
13043	33.9998
13043.2	34.187
13043.3	34.4139
13043.4	34.6531
13043.5	34.8989
13043.6	35.1663
13043.8	35.4711
13043.9	35.8293
13044	36.2549
13044.1	36.739
13044.2	37.2481
13044.3	37.7661
13044.5	38.2935
13044.6	38.8347
13044.7	39.4031
13044.8	40.0044
13044.9	40.6265
13045	41.2497
13045.1	41.8661
13045.3	42.4779
13045.4	43.0895
13045.5	43.7057
13045.6	44.3264
13045.7	44.9449
13045.9	45.5493
13046	46.1281
13046.1	46.6707
13046.2	47.1729
13046.3	47.6355
13046.4	48.0539
13046.5	48.4219
13046.7	48.7319
13046.8	48.9809
13046.9	49.1713
13047	49.3025
13047.1	49.3708
13047.2	49.3726
13047.4	49.3053
13047.5	49.1615
13047.6	48.9453
13047.7	48.6775
13047.8	48.3659
13048	48.0045
13048.1	47.5843
13048.2	47.0937
13048.3	46.5262
13048.4	45.8944
13048.5	45.2229
13048.6	44.5283
13048.8	43.8183
13048.9	43.095
13049	42.3512
13049.1	41.5746
13049.2	40.7668
13049.4	39.9462
13049.5	39.1326
13049.6	38.3402
13049.7	37.5709
13049.8	36.8174
13049.9	36.0728
13050	35.3342
13050.2	34.6032
13050.3	33.8856
13050.4	33.1964
13050.5	32.5427
13050.6	31.9158
13050.8	31.312
13050.9	30.733
13051	30.1783
13051.1	29.6496
13051.2	29.15
13051.3	28.6768
13051.5	28.2262
13051.6	27.8013
13051.7	27.4031
13051.8	27.0307
13051.9	26.681
13052	26.3486
13052.1	26.0282
13052.3	25.7155
13052.4	25.4086
13052.5	25.1091
13052.6	24.8232
13052.7	24.5522
13052.9	24.2931
13053	24.042
13053.1	23.7922
13053.2	23.5387
13053.3	23.2798
13053.4	23.0152
13053.5	22.7464
13053.7	22.4767
13053.8	22.2049
13053.9	21.9256
13054	21.6366
13054.1	21.3384
13054.2	21.0329
13054.4	20.7228
13054.5	20.4126
13054.6	20.1009
13054.7	19.7808
13054.8	19.449
13055	19.1056
13055.1	18.7531
13055.2	18.3971
13055.3	18.0436
13055.4	17.6975
13055.5	17.3604
13055.6	17.0305
13055.8	16.7046
13055.9	16.3822
13056	16.065
13056.1	15.7554
13056.2	15.4563
13056.4	15.1695
13056.5	14.8964
13056.6	14.6389
13056.7	14.3963
13056.8	14.1656
13056.9	13.9475
13057	13.7423
13057.2	13.5491
13057.3	13.3689
13057.4	13.2033
13057.5	13.0541
13057.6	12.9226
13057.8	12.8079
13057.9	12.7069
13058	12.6187
13058.1	12.546
13058.2	12.4939
13058.3	12.4657
13058.5	12.4617
13058.6	12.4819
13058.7	12.5257
13058.8	12.5916
13058.9	12.6801
13059	12.7949
13059.1	12.9394
13059.3	13.1157
13059.4	13.3248
13059.5	13.5668
13059.6	13.8412
13059.7	14.1486
13059.9	14.4882
13060	14.8556
13060.1	15.2495
13060.2	15.6687
13060.3	16.1094
13060.4	16.567
13060.5	17.0365
13060.7	17.513
13060.8	17.9923
13060.9	18.4743
13061	18.9593
13061.1	19.4436
13061.2	19.9233
13061.4	20.3909
13061.5	20.8352
13061.6	21.252
13061.7	21.6447
13061.8	22.0139
13062	22.3599
13062.1	22.6846
13062.2	22.9872
13062.3	23.265
13062.4	23.5175
13062.5	23.7466
13062.6	23.9532
13062.8	24.1374
13062.9	24.296
13063	24.423
13063.1	24.5151
13063.2	24.5705
13063.4	24.5917
13063.5	24.5847
13063.6	24.555
13063.7	24.5041
13063.8	24.431
13063.9	24.3357
13064	24.2197
13064.2	24.0861
13064.3	23.9392
13064.4	23.7842
13064.5	23.6223
13064.6	23.4519
13064.8	23.2725
13064.9	23.0843
13065	22.8891
13065.1	22.6899
13065.2	22.4917
13065.3	22.2962
13065.5	22.102
13065.6	21.9087
13065.7	21.7166
13065.8	21.527
13065.9	21.3383
13066	21.146
13066.1	20.9492
13066.3	20.7503
13066.4	20.5521
13066.5	20.3577
13066.6	20.172
13066.7	19.997
13066.9	19.8328
13067	19.6762
13067.1	19.5177
13067.2	19.3552
13067.3	19.1955
13067.4	19.0445
13067.5	18.9056
13067.7	18.7831
13067.8	18.6734
13067.9	18.5605
13068	18.4371
13068.1	18.3068
13068.2	18.1749
13068.4	18.0488
13068.5	17.9332
13068.6	17.824
13068.7	17.709
13068.8	17.5823
13069	17.4437
13069.1	17.2935
13069.2	17.133
13069.3	16.9646
13069.4	16.7905
13069.5	16.6079
13069.6	16.4137
13069.8	16.2066
13069.9	15.9864
13070	15.7542
13070.1	15.5095
13070.2	15.2501
13070.4	14.9751
13070.5	14.6857
13070.6	14.3848
13070.7	14.0733
13070.8	13.7501
13070.9	13.4143
13071	13.0658
13071.2	12.7043
13071.3	12.3327
13071.4	11.9569
13071.5	11.5795
13071.6	11.2007
13071.8	10.8206
13071.9	10.4389
13072	10.0543
13072.1	9.6688
13072.2	9.28656
13072.3	8.90997
13072.5	8.54023
13072.6	8.17737
13072.7	7.82127
13072.8	7.47232
13072.9	7.13158
13073	6.80085
13073.1	6.48179
13073.3	6.17604
13073.4	5.8843
13073.5	5.60574
13073.6	5.33893
13073.7	5.08299
13073.9	4.83769
13074	4.60368
13074.1	4.38226
13074.2	4.17381
13074.3	3.97783
13074.4	3.79383
13074.5	3.62071
13074.7	3.45683
13074.8	3.30193
13074.9	3.15706
13075	3.0225
13075.1	2.89784
13075.2	2.78253
13075.4	2.67598
13075.5	2.57786
13075.6	2.48776
13075.7	2.40533
13075.8	2.33077
13076	2.26467
13076.1	2.20727
13076.2	2.15845
13076.3	2.11807
13076.4	2.08614
13076.5	2.06281
13076.6	2.04743
13076.8	2.03838
13076.9	2.03412
13077	2.03335
13077.1	2.03483
13077.2	2.03776
13077.4	2.04149
13077.5	2.04618
13077.6	2.05296
13077.7	2.06155
13077.8	2.07024
13077.9	2.07846
13078	2.08684
13078.2	2.0958
13078.3	2.10644
13078.4	2.12075
13078.5	2.13983
13078.6	2.16386
13078.8	2.19152
13078.9	2.22007
13079	2.24777
13079.1	2.27421
13079.2	2.29947
13079.3	2.32369
13079.5	2.34717
13079.6	2.36963
13079.7	2.39018
13079.8	2.40765
13079.9	2.42075
13080	2.43
13080.1	2.43777
13080.3	2.44623
13080.4	2.45641
13080.5	2.46875
13080.6	2.48381
13080.7	2.50223
13080.9	2.52485
13081	2.5523
13081.1	2.58548
13081.2	2.62555
13081.3	2.67349
13081.4	2.73022
13081.5	2.79741
13081.7	2.87783
13081.8	2.97242
13081.9	3.08079
13082	3.2032
13082.1	3.33922
13082.2	3.48815
13082.4	3.64925
13082.5	3.82125
13082.6	4.00194
13082.7	4.18889
13082.8	4.37946
13083	4.57123
13083.1	4.76569
13083.2	4.96559
13083.3	5.17045
13083.4	5.37794
13083.5	5.58554
13083.6	5.7886
13083.8	5.98157
13083.9	6.16237
13084	6.33231
13084.1	6.49381
13084.2	6.64698
13084.4	6.79028
13084.5	6.92139
13084.6	7.03665
13084.7	7.13385
13084.8	7.2132
13084.9	7.27623
13085	7.32541
13085.2	7.36438
13085.3	7.3944
13085.4	7.41407
13085.5	7.42266
13085.6	7.42001
13085.8	7.40684
13085.9	7.38636
13086	7.36353
13086.1	7.34241
13086.2	7.32623
13086.3	7.31668
13086.5	7.31392
13086.6	7.3187
13086.7	7.33217
13086.8	7.35515
13086.9	7.3895
13087	7.43822
13087.1	7.50462
13087.3	7.59256
13087.4	7.70423
13087.5	7.84019
13087.6	7.99959
13087.7	8.17996
13087.9	8.37914
13088	8.5977
13088.1	8.83851
13088.2	9.10332
13088.3	9.39287
13088.4	9.70565
13088.5	10.0383
13088.7	10.3875
13088.8	10.7512
13088.9	11.1289
13089	11.5223
13089.1	11.9338
13089.2	12.3611
13089.4	12.7995
13089.5	13.2447
13089.6	13.6942
13089.7	14.1471
13089.8	14.606
13090	15.0774
13090.1	15.5634
13090.2	16.0617
13090.3	16.5704
13090.4	17.0882
13090.5	17.6147
13090.6	18.1513
13090.8	18.7003
13090.9	19.2627
13091	19.8378
13091.1	20.4235
13091.2	21.0161
13091.4	21.6131
13091.5	22.2127
13091.6	22.8134
13091.7	23.4122
13091.8	24.0041
13091.9	24.5859
13092	25.1555
13092.2	25.7108
13092.3	26.2485
13092.4	26.7653
13092.5	27.2555
13092.6	27.7091
13092.8	28.12
13092.9	28.4868
13093	28.8083
13093.1	29.0835
13093.2	29.3086
13093.3	29.4744
13093.5	29.5711
13093.6	29.5948
13093.7	29.5458
13093.8	29.4262
13093.9	29.2388
13094	28.9862
13094.1	28.6713
13094.3	28.2929
13094.4	27.8471
13094.5	27.3342
13094.6	26.7578
13094.7	26.123
13094.9	25.4357
13095	24.7028
13095.1	23.9306
13095.2	23.1254
13095.3	22.2897
13095.4	21.4213
13095.5	20.521
13095.7	19.5935
13095.8	18.6438
13095.9	17.6769
13096	16.6988
13096.1	15.717
13096.2	14.7388
13096.4	13.7688
13096.5	12.8098
13096.6	11.8667
13096.7	10.9464
13096.8	10.0557
13097	9.20064
13097.1	8.38674
13097.2	7.6181
13097.3	6.89773
13097.4	6.22737
13097.5	5.60754
13097.6	5.03839
13097.8	4.51965
13097.9	4.05049
13098	3.62963
13098.1	3.25535
13098.2	2.92585
13098.4	2.63872
13098.5	2.39082
13098.6	2.17899
13098.7	1.99956
13098.8	1.84846
13098.9	1.72269
13099	1.62021
13099.2	1.53934
13099.3	1.4787
13099.4	1.43728
13099.5	1.41359
13099.6	1.40586
13099.8	1.41324
13099.9	1.43556
13100	1.47302
13100.1	1.5262
13100.2	1.59574
13100.3	1.68187
13100.5	1.78434
13100.6	1.9024
13100.7	2.03458
13100.8	2.18004
13100.9	2.33859
13101	2.50968
13101.1	2.6922
13101.3	2.88442
13101.4	3.08292
13101.5	3.28234
13101.6	3.47804
13101.7	3.66652
13101.9	3.8442
13102	4.00741
13102.1	4.1522
13102.2	4.27427
13102.3	4.36901
13102.4	4.43292
13102.5	4.46379
13102.7	4.46002
13102.8	4.42062
13102.9	4.34481
13103	4.23278
13103.1	4.0853
13103.2	3.90454
13103.4	3.69438
13103.5	3.45866
13103.6	3.20161
13103.7	2.92827
13103.8	2.64438
13104	2.35618
13104.1	2.07145
13104.2	1.79896
13104.3	1.54456
13104.4	1.3113
13104.5	1.10115
13104.6	0.914923
13104.8	0.752426
13104.9	0.613296
13105	0.497029
13105.1	0.40166
13105.2	0.324272
13105.4	0.261991
13105.5	0.21214
13105.6	0.172371
13105.7	0.140747
13105.8	0.115724
13105.9	0.095979
13106	0.0804057
13106.2	0.0681131
13106.3	0.0583612
13106.4	0.0505815
13106.5	0.0443485
13106.6	0.0393429
13106.8	0.0353211
13106.9	0.0321005
13107	0.0295429
13107.1	0.0275365
13107.2	0.0259991
13107.3	0.0248739
13107.5	0.0241241
13107.6	0.0237209
13107.7	0.0236356
13107.8	0.0238447
13107.9	0.0243352
13108	0.0251052
13108.1	0.0261641
13108.3	0.0275333
13108.4	0.0292373
13108.5	0.0313063
13108.6	0.0337909
13108.7	0.036755
13108.9	0.0402793
13109	0.0444802
13109.1	0.049516
13109.2	0.0555783
13109.3	0.0628845
13109.4	0.0716571
13109.5	0.0821299
13109.7	0.0946274
13109.8	0.10952
13109.9	0.127181
13110	0.148052
13110.1	0.172651
13110.2	0.20145
13110.4	0.234836
13110.5	0.273304
13110.6	0.317468
13110.7	0.367963
13110.8	0.425077
13111	0.488658
13111.1	0.558675
13111.2	0.635242
13111.3	0.718575
13111.4	0.809049
13111.5	0.907098
13111.6	1.01326
13111.8	1.12818
13111.9	1.25176
13112	1.38295
13112.1	1.5217
13112.2	1.669
13112.4	1.82551
13112.5	1.99146
13112.6	2.16678
13112.7	2.35086
13112.8	2.54254
13112.9	2.74086
13113	2.9452
13113.2	3.15508
13113.3	3.37034
13113.4	3.59086
13113.5	3.81668
13113.6	4.04763
13113.8	4.28421
13113.9	4.52694
13114	4.77446
13114.1	5.0252
13114.2	5.27791
13114.3	5.53065
13114.5	5.78081
13114.6	6.02547
13114.7	6.26149
13114.8	6.48557
13114.9	6.69445
13115	6.88485
13115.1	7.05395
13115.3	7.19907
13115.4	7.31773
13115.5	7.40793
13115.6	7.46723
13115.7	7.4926
13115.9	7.48227
13116	7.43565
13116.1	7.35301
13116.2	7.23559
13116.3	7.08394
13116.4	6.89669
13116.5	6.67175
13116.7	6.40825
13116.8	6.10691
13116.9	5.77137
13117	5.40815
13117.1	5.02516
13117.2	4.63051
13117.4	4.23418
13117.5	3.84737
13117.6	3.47766
13117.7	3.13046
13117.8	2.81061
13118	2.5215
13118.1	2.26508
13118.2	2.04152
13118.3	1.84894
13118.4	1.68412
13118.5	1.54426
13118.6	1.42702
13118.8	1.32997
13118.9	1.25067
13119	1.18709
13119.1	1.13785
13119.2	1.1019
13119.4	1.07807
13119.5	1.06499
13119.6	1.06145
13119.7	1.06629
13119.8	1.07824
13119.9	1.09639
13120	1.12034
13120.2	1.14984
13120.3	1.18422
13120.4	1.22257
13120.5	1.2638
13120.6	1.30648
13120.8	1.34918
13120.9	1.39067
13121	1.42992
13121.1	1.46691
13121.2	1.50315
13121.3	1.54111
13121.5	1.58424
13121.6	1.63615
13121.7	1.69982
13121.8	1.77692
13121.9	1.86669
13122	1.96638
13122.1	2.07053
13122.3	2.17152
13122.4	2.26358
13122.5	2.34385
13122.6	2.41182
13122.7	2.47009
13122.9	2.52313
13123	2.57539
13123.1	2.63098
13123.2	2.69259
13123.3	2.76104
13123.4	2.83552
13123.5	2.91375
13123.7	2.99322
13123.8	3.0716
13123.9	3.14675
13124	3.21712
13124.1	3.28154
13124.2	3.34013
13124.4	3.3936
13124.5	3.44181
13124.6	3.48474
13124.7	3.52259
13124.8	3.55624
13125	3.58673
13125.1	3.61463
13125.2	3.64033
13125.3	3.66487
13125.4	3.69004
13125.5	3.71735
13125.6	3.74818
13125.8	3.78268
13125.9	3.81978
13126	3.85813
13126.1	3.89569
13126.2	3.93008
13126.4	3.96136
13126.5	3.99203
13126.6	4.02266
13126.7	4.0519
13126.8	4.07834
13126.9	4.10042
13127	4.11659
13127.2	4.12613
13127.3	4.12923
13127.4	4.12537
13127.5	4.11316
13127.6	4.09088
13127.8	4.05706
13127.9	4.01117
13128	3.95353
13128.1	3.88532
13128.2	3.80829
13128.3	3.72431
13128.5	3.63542
13128.6	3.54362
13128.7	3.45064
13128.8	3.35789
13128.9	3.26664
13129	3.17682
13129.1	3.08705
13129.3	2.99705
13129.4	2.90775
13129.5	2.82047
13129.6	2.73718
13129.7	2.66036
13129.9	2.59257
13130	2.53673
13130.1	2.4962
13130.2	2.47445
13130.3	2.47655
13130.4	2.50873
13130.5	2.57623
13130.7	2.68242
13130.8	2.82754
13130.9	3.00707
13131	3.21099
13131.1	3.42542
13131.2	3.6337
13131.4	3.81987
13131.5	3.97248
13131.6	4.08571
13131.7	4.1599
13131.8	4.20125
13132	4.22252
13132.1	4.24042
13132.2	4.27103
13132.3	4.32725
13132.4	4.41873
13132.5	4.55137
13132.6	4.72516
13132.8	4.9359
13132.9	5.17705
13133	5.44067
13133.1	5.71831
13133.2	6.00164
13133.4	6.28314
13133.5	6.55713
13133.6	6.82118
13133.7	7.07426
13133.8	7.31511
13133.9	7.54303
13134	7.75774
13134.2	7.95925
13134.3	8.14779
13134.4	8.32531
13134.5	8.49439
13134.6	8.65525
13134.8	8.80761
13134.9	8.952
13135	9.08918
13135.1	9.22086
13135.2	9.3506
13135.3	9.4827
13135.5	9.62126
13135.6	9.76828
13135.7	9.92268
13135.8	10.085
13135.9	10.2581
13136	10.4452
13136.1	10.649
13136.3	10.8718
13136.4	11.1153
13136.5	11.3793
13136.6	11.6615
13136.7	11.9581
13136.9	12.2688
13137	12.5963
13137.1	12.9415
13137.2	13.3037
13137.3	13.6818
13137.4	14.0733
13137.5	14.4743
13137.7	14.8824
13137.8	15.2959
13137.9	15.7134
13138	16.1341
13138.1	16.5547
13138.2	16.9693
13138.4	17.375
13138.5	17.772
13138.6	18.161
13138.7	18.5444
13138.8	18.9262
13139	19.3016
13139.1	19.653
13139.2	19.9728
13139.3	20.2645
13139.4	20.5307
13139.5	20.777
13139.6	21.0123
13139.8	21.2353
13139.9	21.4338
13140	21.6008
13140.1	21.7331
13140.2	21.8306
13140.4	21.8956
13140.5	21.9288
13140.6	21.9319
13140.7	21.9093
13140.8	21.8613
13140.9	21.7802
13141	21.6634
13141.2	21.5137
13141.3	21.3331
13141.4	21.1232
13141.5	20.8842
13141.6	20.6188
13141.8	20.3324
13141.9	20.0293
13142	19.7134
13142.1	19.3877
13142.2	19.0555
13142.3	18.7175
13142.5	18.3723
13142.6	18.0214
13142.7	17.671
13142.8	17.331
13142.9	17.0064
13143	16.6966
13143.1	16.4007
13143.3	16.1188
13143.4	15.8526
13143.5	15.6065
13143.6	15.388
13143.7	15.202
13143.9	15.0505
13144	14.9336
13144.1	14.8476
13144.2	14.7864
13144.3	14.7506
13144.4	14.747
13144.5	14.7785
13144.7	14.8437
13144.8	14.9401
13144.9	15.064
13145	15.2113
13145.1	15.3801
13145.2	15.5717
13145.4	15.7867
13145.5	16.0247
13145.6	16.2826
13145.7	16.5548
13145.8	16.8348
13146	17.1159
13146.1	17.3926
13146.2	17.6628
13146.3	17.928
13146.4	18.1871
13146.5	18.4355
13146.6	18.668
13146.8	18.8786
13146.9	19.0612
13147	19.2129
13147.1	19.3351
13147.2	19.4279
13147.4	19.4893
13147.5	19.5173
13147.6	19.5098
13147.7	19.4631
13147.8	19.3741
13147.9	19.2431
13148	19.071
13148.2	18.8598
13148.3	18.6111
13148.4	18.3252
13148.5	18.0035
13148.6	17.6488
13148.8	17.2602
13148.9	16.8362
13149	16.3811
13149.1	15.8982
13149.2	15.389
13149.3	14.8561
13149.5	14.3024
13149.6	13.7326
13149.7	13.1561
13149.8	12.5773
13149.9	11.992
13150	11.4001
13150.1	10.8059
13150.3	10.2131
13150.4	9.62585
13150.5	9.04943
13150.6	8.49004
13150.7	7.9548
13150.9	7.44649
13151	6.96032
13151.1	6.49421
13151.2	6.05039
13151.3	5.63088
13151.4	5.23762
13151.5	4.87408
13151.7	4.54471
13151.8	4.25058
13151.9	3.98868
13152	3.7544
13152.1	3.54581
13152.2	3.36353
13152.4	3.20856
13152.5	3.08233
13152.6	2.98543
13152.7	2.91759
13152.8	2.87816
13153	2.86664
13153.1	2.88312
13153.2	2.92857
13153.3	3.00468
13153.4	3.11176
13153.5	3.24867
13153.6	3.41427
13153.8	3.60783
13153.9	3.82849
13154	4.07573
13154.1	4.34906
13154.2	4.6436
13154.4	4.95025
13154.5	5.26142
13154.6	5.57102
13154.7	5.87335
13154.8	6.16485
13154.9	6.44384
13155	6.70707
13155.2	6.94993
13155.3	7.16662
13155.4	7.35009
13155.5	7.49654
13155.6	7.60457
13155.8	7.6724
13155.9	7.70088
13156	7.6935
13156.1	7.64982
13156.2	7.5655
13156.3	7.43962
13156.5	7.27454
13156.6	7.07302
13156.7	6.83802
13156.8	6.57272
13156.9	6.28167
13157	5.97027
13157.1	5.64317
13157.3	5.30442
13157.4	4.95876
13157.5	4.61147
13157.6	4.26743
13157.7	3.93115
13157.9	3.60644
13158	3.29848
13158.1	3.01346
13158.2	2.75466
13158.3	2.52267
13158.4	2.31723
13158.5	2.13723
13158.7	1.98095
13158.8	1.84684
13158.9	1.73385
13159	1.64164
13159.1	1.57053
13159.2	1.51963
13159.4	1.48695
13159.5	1.47073
13159.6	1.46947
13159.7	1.48189
13159.8	1.50697
13160	1.54399
13160.1	1.59279
13160.2	1.65398
13160.3	1.72757
13160.4	1.81317
13160.5	1.91094
13160.6	2.02156
13160.8	2.14658
13160.9	2.28821
13161	2.44958
13161.1	2.63519
13161.2	2.85147
13161.4	3.10803
13161.5	3.41814
13161.6	3.79828
13161.7	4.26641
13161.8	4.83824
13161.9	5.52191
13162	6.31051
13162.2	7.17544
13162.3	8.0593
13162.4	8.87841
13162.5	9.54716
13162.6	9.99798
13162.8	10.1937
13162.9	10.1382
13163	9.87315
13163.1	9.46545
13163.2	8.98844
13163.3	8.50425
13163.5	8.05583
13163.6	7.6701
13163.7	7.36056
13163.8	7.12838
13163.9	6.96661
13164	6.86073
13164.1	6.79078
13164.3	6.7363
13164.4	6.67909
13164.5	6.60712
13164.6	6.51525
13164.7	6.40297
13164.9	6.27347
13165	6.13167
13165.1	5.98012
13165.2	5.81797
13165.3	5.64594
13165.4	5.46723
13165.5	5.28428
13165.7	5.09833
13165.8	4.91043
13165.9	4.72139
13166	4.53196
13166.1	4.34139
13166.2	4.14657
13166.4	3.94612
13166.5	3.7409
13166.6	3.53175
13166.7	3.31949
13166.8	3.10479
13167	2.88786
13167.1	2.66872
13167.2	2.44739
13167.3	2.22408
13167.4	2.00039
13167.5	1.77886
13167.6	1.56183
13167.8	1.35219
13167.9	1.15331
13168	0.967621
13168.1	0.796695
13168.2	0.642236
13168.4	0.505938
13168.5	0.389041
13168.6	0.292116
13168.7	0.214733
13168.8	0.155389
13168.9	0.111653
13169	0.0805347
13169.2	0.0589841
13169.3	0.0442398
13169.4	0.034085
13169.5	0.0268994
13169.6	0.0215862
13169.8	0.0174765
13169.9	0.0141918
13170	0.0115172
13170.1	0.00933003
13170.2	0.00755714
13170.3	0.00613619
13170.5	0.00500788
13170.6	0.00412108
13170.7	0.00343258
13170.8	0.00290438
13170.9	0.00250409
13171	0.00220634
13171.1	0.0019931
13171.3	0.00185323
13171.4	0.00177967
13171.5	0.00176951
13171.6	0.00182518
13171.7	0.00195501
13171.9	0.00217427
13172	0.00250687
13172.1	0.00298808
13172.2	0.00366754
13172.3	0.00461387
13172.4	0.00591795
13172.5	0.0077032
13172.7	0.0101508
13172.8	0.0135424
13172.9	0.0183371
13173	0.0253153
13173.1	0.035801
13173.2	0.0519522
13173.4	0.0771487
13173.5	0.116324
13173.6	0.176087
13173.7	0.264385
13173.8	0.389555
13174	0.559033
13174.1	0.777894
13174.2	1.04804
13174.3	1.3679
13174.4	1.7328
13174.5	2.13634
13174.6	2.57132
13174.8	3.03033
13174.9	3.50688
13175	3.99502
13175.1	4.48805
13175.2	4.97937
13175.4	5.46299
13175.5	5.93376
13175.6	6.38866
13175.7	6.82642
13175.8	7.24676
13175.9	7.65063
13176	8.04015
13176.2	8.41569
13176.3	8.7756
13176.4	9.11905
13176.5	9.44596
13176.6	9.75681
13176.8	10.0525
13176.9	10.3338
13177	10.6031
13177.1	10.8641
13177.2	11.1151
13177.3	11.349
13177.5	11.5619
13177.6	11.7536
13177.7	11.9236
13177.8	12.0743
13177.9	12.2086
13178	12.3282
13178.1	12.4356
13178.3	12.5272
13178.4	12.5924
13178.5	12.6261
13178.6	12.6296
13178.7	12.6034
13178.9	12.5492
13179	12.4714
13179.1	12.3709
13179.2	12.2444
13179.3	12.0864
13179.4	11.889
13179.5	11.6489
13179.7	11.3702
13179.8	11.0604
13179.9	10.7242
13180	10.3632
13180.1	9.97776
13180.2	9.56644
13180.4	9.12832
13180.5	8.66339
13180.6	8.17372
13180.7	7.66269
13180.8	7.13369
13181	6.58955
13181.1	6.0328
13181.2	5.46738
13181.3	4.89872
13181.4	4.33366
13181.5	3.78162
13181.6	3.2532
13181.8	2.75697
13181.9	2.29926
13182	1.88507
13182.1	1.5176
13182.2	1.19863
13182.4	0.92865
13182.5	0.706199
13182.6	0.527761
13182.7	0.388161
13182.8	0.281313
13182.9	0.201129
13183	0.142043
13183.2	0.0992264
13183.3	0.0687004
13183.4	0.0473163
13183.5	0.0325775
13183.6	0.0225255
13183.8	0.0157057
13183.9	0.0110902
13184	0.00796681
13184.1	0.00584894
13184.2	0.00441028
13184.3	0.00343653
13184.5	0.00278714
13184.6	0.00236679
13184.7	0.0021128
13184.8	0.00198835
13184.9	0.00197639
13185	0.00207568
13185.1	0.00230076
13185.3	0.00268313
13185.4	0.0032773
13185.5	0.00417398
13185.6	0.00551504
13185.7	0.00751743
13185.9	0.0105112
13186	0.0149903
13186.1	0.0216388
13186.2	0.0313926
13186.3	0.045576
13186.4	0.0660122
13186.5	0.0951261
13186.7	0.136029
13186.8	0.192569
13186.9	0.269065
13187	0.370036
13187.1	0.499842
13187.2	0.662136
13187.4	0.859892
13187.5	1.09496
13187.6	1.36741
13187.7	1.67529
13187.8	2.01484
13188	2.38008
13188.1	2.76384
13188.2	3.16272
13188.3	3.57861
13188.4	4.0169
13188.5	4.48372
13188.6	4.97783
13188.8	5.47628
13188.9	5.91538
13189	6.17375
13189.1	6.07979
13189.2	5.51402
13189.4	4.60556
13189.5	3.76464
13189.6	3.37269
13189.7	3.4569
13189.8	3.74655
13189.9	3.98484
13190	4.09205
13190.2	4.09601
13190.3	4.04187
13190.4	3.96684
13190.5	3.89325
13190.6	3.83263
13190.8	3.79202
13190.9	3.77239
13191	3.77149
13191.1	3.78597
13191.2	3.81153
13191.3	3.84552
13191.5	3.88762
13191.6	3.93882
13191.7	4.00027
13191.8	4.07275
13191.9	4.1556
13192	4.2466
13192.1	4.34382
13192.3	4.44528
13192.4	4.54821
13192.5	4.65184
13192.6	4.75759
13192.7	4.8653
13192.9	4.97355
13193	5.08151
13193.1	5.18859
13193.2	5.29444
13193.3	5.39896
13193.4	5.50191
13193.5	5.60295
13193.7	5.70196
13193.8	5.79829
13193.9	5.89122
13194	5.98057
13194.1	6.06665
13194.2	6.15032
13194.4	6.23195
13194.5	6.31143
13194.6	6.38865
13194.7	6.46346
13194.8	6.53625
13195	6.60784
13195.1	6.67938
13195.2	6.75188
13195.3	6.82624
13195.4	6.90414
13195.5	6.98811
13195.6	7.081
13195.8	7.1857
13195.9	7.30497
13196	7.44095
13196.1	7.59557
13196.2	7.76932
13196.4	7.9608
13196.5	8.16953
13196.6	8.39494
13196.7	8.63648
13196.8	8.89468
13196.9	9.17047
13197	9.46165
13197.2	9.76321
13197.3	10.0729
13197.4	10.3892
13197.5	10.7102
13197.6	11.0347
13197.8	11.3615
13197.9	11.6883
13198	12.0118
13198.1	12.3268
13198.2	12.6242
13198.3	12.8974
13198.5	13.1461
13198.6	13.3732
13198.7	13.5829
13198.8	13.7793
13198.9	13.9622
13199	14.124
13199.1	14.2615
13199.3	14.3809
13199.4	14.491
13199.5	14.6007
13199.6	14.7157
13199.7	14.8368
13199.9	14.9588
13200	15.0735
13200.1	15.1741
13200.2	15.2572
13200.3	15.3205
13200.4	15.3652
13200.5	15.3969
13200.7	15.4163
13200.8	15.4204
13200.9	15.4069
13201	15.3763
13201.1	15.3306
13201.2	15.2708
13201.4	15.198
13201.5	15.1156
13201.6	15.0293
13201.7	14.9417
13201.8	14.8526
13202	14.7615
13202.1	14.6663
13202.2	14.5634
13202.3	14.4504
13202.4	14.3264
13202.5	14.192
13202.6	14.0497
13202.8	13.9011
13202.9	13.7429
13203	13.5686
13203.1	13.3747
13203.2	13.1607
13203.4	12.9279
13203.5	12.6794
13203.6	12.4177
13203.7	12.1438
13203.8	11.8569
13203.9	11.5562
13204	11.2425
13204.2	10.9168
13204.3	10.5811
13204.4	10.2386
13204.5	9.89226
13204.6	9.5427
13204.8	9.19106
13204.9	8.83902
13205	8.48718
13205.1	8.13601
13205.2	7.7859
13205.3	7.43681
13205.5	7.08876
13205.6	6.74321
13205.7	6.40134
13205.8	6.06302
13205.9	5.72823
13206	5.39678
13206.1	5.06947
13206.3	4.74809
13206.4	4.43339
13206.5	4.12517
13206.6	3.82346
13206.7	3.52876
13206.9	3.24197
13207	2.96485
13207.1	2.69997
13207.2	2.44815
13207.3	2.20873
13207.4	1.98134
13207.5	1.76657
13207.7	1.56559
13207.8	1.37941
13207.9	1.20889
13208	1.05423
13208.1	0.915108
13208.2	0.791196
13208.4	0.682264
13208.5	0.587998
13208.6	0.50724
13208.7	0.438254
13208.8	0.379208
13209	0.328262
13209.1	0.284035
13209.2	0.24563
13209.3	0.212255
13209.4	0.183213
13209.5	0.157967
13209.6	0.136076
13209.8	0.117156
13209.9	0.100895
13210	0.0870507
13210.1	0.0753698
13210.2	0.0656009
13210.4	0.0575105
13210.5	0.0508864
13210.6	0.0455585
13210.7	0.0414038
13210.8	0.0383325
13210.9	0.0362947
13211	0.0352734
13211.2	0.0352486
13211.3	0.0362138
13211.4	0.0381876
13211.5	0.0412192
13211.6	0.0453578
13211.8	0.0506528
13211.9	0.0572439
13212	0.065343
13212.1	0.0751965
13212.2	0.0870691
13212.3	0.101235
13212.5	0.117957
13212.6	0.137447
13212.7	0.159958
13212.8	0.185772
13212.9	0.215101
13213	0.248105
13213.1	0.28487
13213.3	0.325437
13213.4	0.369789
13213.5	0.41792
13213.6	0.469654
13213.7	0.524522
13213.9	0.58207
13214	0.64188
13214.1	0.703729
13214.2	0.76766
13214.3	0.83376
13214.4	0.901955
13214.5	0.971943
13214.7	1.04333
13214.8	1.11564
13214.9	1.1888
13215	1.26317
13215.1	1.33907
13215.2	1.4168
13215.4	1.49664
13215.5	1.57846
13215.6	1.6616
13215.7	1.74584
13215.8	1.83135
13216	1.91823
13216.1	2.00655
13216.2	2.09642
13216.3	2.18793
13216.4	2.28108
13216.5	2.37479
13216.6	2.46675
13216.8	2.55508
13216.9	2.63847
13217	2.71545
13217.1	2.78542
13217.2	2.8486
13217.4	2.90334
13217.5	2.94619
13217.6	2.97463
13217.7	2.98743
13217.8	2.98384
13217.9	2.96399
13218	2.92891
13218.2	2.87862
13218.3	2.81217
13218.4	2.72919
13218.5	2.6304
13218.6	2.51745
13218.8	2.39252
13218.9	2.25797
13219	2.11558
13219.1	1.9667
13219.2	1.81277
13219.3	1.65574
13219.5	1.49823
13219.6	1.34295
13219.7	1.19213
13219.8	1.04756
13219.9	0.910709
13220	0.782856
13220.1	0.665174
13220.3	0.558646
13220.4	0.463751
13220.5	0.380473
13220.6	0.308473
13220.7	0.247083
13220.9	0.195448
13221	0.152627
13221.1	0.117651
13221.2	0.0895758
13221.3	0.0674171
13221.4	0.0501961
13221.5	0.0370176
13221.7	0.0270856
13221.8	0.0196988
13221.9	0.0142666
13222	0.0103141
13222.1	0.00746085
13222.2	0.00541249
13222.4	0.00394788
13222.5	0.00290269
13222.6	0.00215663
13222.7	0.00162221
13222.8	0.00123795
13223	0.000961166
13223.1	0.000761921
13223.2	0.000618653
13223.3	0.000515714
13223.4	0.00044211
13223.5	0.00039013
13223.6	0.000354746
13223.8	0.000332938
13223.9	0.000323021
13224	0.000324239
13224.1	0.000336682
13224.2	0.000361391
13224.4	0.000400517
13224.5	0.000457906
13224.6	0.000539634
13224.7	0.000654712
13224.8	0.000815669
13224.9	0.00104014
13225	0.00135379
13225.2	0.00179383
13225.3	0.00241442
13225.4	0.00329367
13225.5	0.00454049
13225.6	0.0062975
13225.8	0.00875319
13225.9	0.012162
13226	0.0168576
13226.1	0.0232723
13226.2	0.0319521
13226.3	0.0435612
13226.5	0.058841
13226.6	0.0785761
13226.7	0.103579
13226.8	0.134634
13226.9	0.172508
13227	0.217887
13227.1	0.271274
13227.3	0.332843
13227.4	0.402319
13227.5	0.479044
13227.6	0.56197
13227.7	0.649813
13227.9	0.741145
13228	0.834295
13228.1	0.9276
13228.2	1.01947
13228.3	1.10834
13228.4	1.19271
13228.5	1.27122
13228.7	1.34306
13228.8	1.40771
13228.9	1.46499
13229	1.51516
13229.1	1.55829
13229.2	1.59424
13229.4	1.62345
13229.5	1.64712
13229.6	1.6662
13229.7	1.68148
13229.8	1.69391
13230	1.70409
13230.1	1.71232
13230.2	1.71912
13230.3	1.7255
13230.4	1.73273
13230.5	1.74206
13230.6	1.75417
13230.8	1.76919
13230.9	1.78713
13231	1.80791
13231.1	1.83155
13231.2	1.85861
13231.4	1.88993
13231.5	1.9256
13231.6	1.96511
13231.7	2.00791
13231.8	2.05336
13231.9	2.10085
13232	2.15003
13232.2	2.2007
13232.3	2.25262
13232.4	2.30574
13232.5	2.35986
13232.6	2.41458
13232.8	2.46927
13232.9	2.52308
13233	2.57515
[truncated: 15,146 more rows]

## Sheet: Y113Bpa
Mass Spectrometry Data for Fig. 1c
mass	int
x	y
13000	341.994
13000.1	135.346
13000.2	32.4182
13000.4	6.38856
13000.5	1.38623
13000.6	0.455426
13000.7	0.421935
13000.8	0.758938
13000.9	1.3985
13001	2.27518
13001.2	3.2281
13001.3	4.04168
13001.4	4.55485
13001.5	4.73408
13001.6	4.65126
13001.8	4.42128
13001.9	4.14556
13002	3.88396
13002.1	3.66075
13002.2	3.48025
13002.3	3.33836
13002.5	3.22925
13002.6	3.14733
13002.7	3.08811
13002.8	3.04899
13002.9	3.02877
13003	3.02741
13003.1	3.04585
13003.3	3.08548
13003.4	3.14627
13003.5	3.22664
13003.6	3.32544
13003.7	3.44215
13003.9	3.57711
13004	3.73149
13004.1	3.90704
13004.2	4.10392
13004.3	4.31971
13004.4	4.55216
13004.5	4.79943
13004.7	5.06084
13004.8	5.33728
13004.9	5.62975
13005	5.93738
13005.1	6.25715
13005.2	6.58435
13005.4	6.91248
13005.5	7.23684
13005.6	7.55474
13005.7	7.86287
13005.8	8.15733
13006	8.43388
13006.1	8.68623
13006.2	8.90693
13006.3	9.09211
13006.4	9.23949
13006.5	9.34584
13006.6	9.40852
13006.8	9.42572
13006.9	9.39428
13007	9.30984
13007.1	9.17095
13007.2	8.97905
13007.4	8.73623
13007.5	8.44532
13007.6	8.10998
13007.7	7.73542
13007.8	7.32819
13007.9	6.89432
13008	6.4392
13008.2	5.96716
13008.3	5.48168
13008.4	4.98751
13008.5	4.49191
13008.6	4.00362
13008.8	3.53106
13008.9	3.08196
13009	2.66232
13009.1	2.27622
13009.2	1.92608
13009.3	1.61315
13009.5	1.3385
13009.6	1.10238
13009.7	0.903182
13009.8	0.737392
13009.9	0.600701
13010	0.488888
13010.1	0.398067
13010.3	0.324764
13010.4	0.265942
13010.5	0.219098
13010.6	0.182013
13010.7	0.152682
13010.9	0.129489
13011	0.111162
13011.1	0.0967141
13011.2	0.0853814
13011.3	0.0765777
13011.4	0.0698041
13011.5	0.0646412
13011.7	0.0607871
13011.8	0.0580184
13011.9	0.0561743
13012	0.0551478
13012.1	0.0548756
13012.2	0.0553293
13012.4	0.0565018
13012.5	0.0583973
13012.6	0.0610211
13012.7	0.0643733
13012.8	0.0684348
13013	0.0731598
13013.1	0.0784875
13013.2	0.0843429
13013.3	0.0906458
13013.4	0.0973156
13013.5	0.104262
13013.6	0.111378
13013.8	0.118537
13013.9	0.125607
13014	0.132447
13014.1	0.138926
13014.2	0.144917
13014.4	0.15028
13014.5	0.154903
13014.6	0.158706
13014.7	0.161635
13014.8	0.163675
13014.9	0.164829
13015	0.165124
13015.2	0.164619
13015.3	0.163442
13015.4	0.161805
13015.5	0.160096
13015.6	0.15888
13015.8	0.158669
13015.9	0.159836
13016	0.162655
13016.1	0.167285
13016.2	0.173751
13016.3	0.182064
13016.5	0.192305
13016.6	0.204556
13016.7	0.218913
13016.8	0.235502
13016.9	0.254564
13017	0.276477
13017.1	0.301791
13017.3	0.331237
13017.4	0.365624
13017.5	0.405803
13017.6	0.452636
13017.7	0.507054
13017.9	0.570096
13018	0.64292
13018.1	0.726781
13018.2	0.822904
13018.3	0.93238
13018.4	1.05606
13018.5	1.19446
13018.7	1.34771
13018.8	1.51553
13018.9	1.69721
13019	1.89137
13019.1	2.09609
13019.2	2.30943
13019.4	2.52922
13019.5	2.7529
13019.6	2.97765
13019.7	3.20086
13019.8	3.41929
13020	3.62956
13020.1	3.82988
13020.2	4.01901
13020.3	4.19545
13020.4	4.35791
13020.5	4.50541
13020.6	4.63689
13020.8	4.75148
13020.9	4.84986
13021	4.9327
13021.1	5.00025
13021.2	5.05317
13021.4	5.09218
13021.5	5.11825
13021.6	5.13377
13021.7	5.14271
13021.8	5.14807
13021.9	5.15148
13022	5.15395
13022.2	5.15597
13022.3	5.15834
13022.4	5.16338
13022.5	5.17522
13022.6	5.19744
13022.8	5.23071
13022.9	5.27383
13023	5.32559
13023.1	5.38504
13023.2	5.45283
13023.3	5.53242
13023.5	5.6272
13023.6	5.73693
13023.7	5.85872
13023.8	5.9889
13023.9	6.12349
13024	6.26106
13024.1	6.40479
13024.3	6.55869
13024.4	6.72294
13024.5	6.89406
13024.6	7.06678
13024.7	7.23665
13024.9	7.40196
13025	7.56472
13025.1	7.72759
13025.2	7.89072
13025.3	8.05255
13025.4	8.20921
13025.5	8.35722
13025.7	8.49681
13025.8	8.63007
13025.9	8.75763
13026	8.88013
13026.1	8.99943
13026.2	9.1175
13026.4	9.23676
13026.5	9.36071
13026.6	9.49362
13026.7	9.63837
13026.8	9.79475
13027	9.96047
13027.1	10.135
13027.2	10.3197
13027.3	10.5183
13027.4	10.7365
13027.5	10.9772
13027.6	11.236
13027.8	11.5055
13027.9	11.7837
13028	12.0712
13028.1	12.3693
13028.2	12.6808
13028.4	13.007
13028.5	13.3437
13028.6	13.6811
13028.7	14.012
13028.8	14.3332
13028.9	14.6436
13029	14.9444
13029.2	15.2361
13029.3	15.5152
13029.4	15.7765
13029.5	16.0164
13029.6	16.2314
13029.8	16.4197
13029.9	16.5812
13030	16.7163
13030.1	16.8244
13030.2	16.9053
13030.3	16.9586
13030.5	16.9842
13030.6	16.9815
13030.7	16.9507
13030.8	16.8932
13030.9	16.8104
13031	16.7037
13031.1	16.5741
13031.3	16.4222
13031.4	16.2444
13031.5	16.0366
13031.6	15.7994
13031.7	15.5361
13031.9	15.25
13032	14.9443
13032.1	14.6238
13032.2	14.2889
13032.3	13.9366
13032.4	13.5656
13032.5	13.1767
13032.7	12.7711
13032.8	12.3512
13032.9	11.9203
13033	11.4788
13033.1	11.0263
13033.2	10.5656
13033.4	10.1004
13033.5	9.63374
13033.6	9.16914
13033.7	8.70982
13033.8	8.25697
13034	7.80968
13034.1	7.3689
13034.2	6.93723
13034.3	6.51728
13034.4	6.11172
13034.5	5.72272
13034.6	5.35125
13034.8	4.99717
13034.9	4.66117
13035	4.34458
13035.1	4.04814
13035.2	3.77214
13035.4	3.51656
13035.5	3.28057
13035.6	3.06262
13035.7	2.86205
13035.8	2.67906
13035.9	2.51353
13036	2.36507
13036.2	2.23326
13036.3	2.11724
13036.4	2.0158
13036.5	1.9282
13036.6	1.85382
13036.8	1.79209
13036.9	1.74275
13037	1.70516
13037.1	1.67804
13037.2	1.65986
13037.3	1.64939
13037.5	1.64581
13037.6	1.64878
13037.7	1.65846
13037.8	1.67521
13037.9	1.69953
13038	1.73151
13038.1	1.77122
13038.3	1.81969
13038.4	1.87883
13038.5	1.95142
13038.6	2.04068
13038.7	2.14975
13038.9	2.28084
13039	2.43268
13039.1	2.59984
13039.2	2.77427
13039.3	2.94624
13039.4	3.10541
13039.5	3.24409
13039.7	3.35955
13039.8	3.45428
13039.9	3.53472
13040	3.60885
13040.1	3.68413
13040.2	3.76571
13040.4	3.85682
13040.5	3.95937
13040.6	4.07231
13040.7	4.19266
13040.8	4.31698
13041	4.44144
13041.1	4.56239
13041.2	4.67848
13041.3	4.7909
13041.4	4.9009
13041.5	5.00951
13041.6	5.11816
13041.8	5.22857
13041.9	5.34308
13042	5.46513
13042.1	5.5991
13042.2	5.74814
13042.4	5.91356
13042.5	6.09476
13042.6	6.28863
13042.7	6.49072
13042.8	6.69508
13042.9	6.89526
13043	7.08569
13043.2	7.26227
13043.3	7.42353
13043.4	7.57045
13043.5	7.7064
13043.6	7.83502
13043.8	7.95893
13043.9	8.08134
13044	8.20572
13044.1	8.3331
13044.2	8.46286
13044.3	8.59594
13044.5	8.73212
13044.6	8.86987
13044.7	9.0105
13044.8	9.15739
13044.9	9.31343
13045	9.48034
13045.1	9.65827
13045.3	9.84437
13045.4	10.0356
13045.5	10.2319
13045.6	10.4345
13045.7	10.646
13045.9	10.871
13046	11.1098
13046.1	11.3575
13046.2	11.6115
13046.3	11.8733
13046.4	12.1463
13046.5	12.4344
13046.7	12.741
13046.8	13.0647
13046.9	13.3998
13047	13.7438
13047.1	14.0968
13047.2	14.4586
13047.4	14.8284
13047.5	15.2033
13047.6	15.5768
13047.7	15.9421
13047.8	16.2969
13048	16.6392
13048.1	16.9652
13048.2	17.2708
13048.3	17.5492
13048.4	17.7915
13048.5	17.9945
13048.6	18.1617
13048.8	18.2947
13048.9	18.3919
13049	18.4505
13049.1	18.467
13049.2	18.4384
13049.4	18.3625
13049.5	18.2416
13049.6	18.0815
13049.7	17.8842
13049.8	17.6466
13049.9	17.3638
13050	17.0328
13050.2	16.6559
13050.3	16.2471
13050.4	15.8205
13050.5	15.3743
13050.6	14.9047
13050.8	14.4116
13050.9	13.8948
13051	13.3565
13051.1	12.8062
13051.2	12.2563
13051.3	11.713
13051.5	11.1766
13051.6	10.6426
13051.7	10.1085
13051.8	9.57657
13051.9	9.05274
13052	8.54301
13052.1	8.05067
13052.3	7.57906
13052.4	7.1294
13052.5	6.7003
13052.6	6.2905
13052.7	5.9006
13052.9	5.53214
13053	5.1865
13053.1	4.86569
13053.2	4.56994
13053.3	4.29785
13053.4	4.04804
13053.5	3.81936
13053.7	3.61102
13053.8	3.42237
13053.9	3.25289
13054	3.10165
13054.1	2.96735
13054.2	2.84849
13054.4	2.7433
13054.5	2.65057
13054.6	2.57014
13054.7	2.50265
13054.8	2.44836
13055	2.4073
13055.1	2.37882
13055.2	2.36157
13055.3	2.35516
13055.4	2.35961
13055.5	2.37474
13055.6	2.40136
13055.8	2.44129
13055.9	2.49498
13056	2.56153
13056.1	2.64111
13056.2	2.73465
13056.4	2.84303
13056.5	2.96643
13056.6	3.10413
13056.7	3.25609
13056.8	3.42286
13056.9	3.60485
13057	3.80244
13057.2	4.016
13057.3	4.24455
13057.4	4.48569
13057.5	4.73674
13057.6	4.99474
13057.8	5.25879
13057.9	5.53022
13058	5.8089
13058.1	6.09223
13058.2	6.37636
13058.3	6.65728
13058.5	6.93088
13058.6	7.19445
13058.7	7.44675
13058.8	7.68635
13058.9	7.91132
13059	8.11868
13059.1	8.30536
13059.3	8.46893
13059.4	8.6079
13059.5	8.72174
13059.6	8.81002
13059.7	8.87247
13059.9	8.90819
13060	8.91617
13060.1	8.89736
13060.2	8.85345
13060.3	8.78552
13060.4	8.69437
13060.5	8.58123
13060.7	8.44779
13060.8	8.2965
13060.9	8.12915
13061	7.94527
13061.1	7.74476
13061.2	7.52869
13061.4	7.2986
13061.5	7.05645
13061.6	6.80497
13061.7	6.54776
13061.8	6.28759
13062	6.02536
13062.1	5.76034
13062.2	5.49299
13062.3	5.22524
13062.4	4.9592
13062.5	4.69719
13062.6	4.44112
13062.8	4.19247
13062.9	3.95272
13063	3.72259
13063.1	3.50172
13063.2	3.29029
13063.4	3.08935
13063.5	2.90052
13063.6	2.72554
13063.7	2.56539
13063.8	2.42005
13063.9	2.28912
13064	2.17154
13064.2	2.06553
13064.3	1.97049
13064.4	1.88712
13064.5	1.81591
13064.6	1.75663
13064.8	1.70875
13064.9	1.67152
13065	1.64399
13065.1	1.62573
13065.2	1.61678
13065.3	1.61735
13065.5	1.62753
13065.6	1.64724
13065.7	1.67611
13065.8	1.71359
13065.9	1.7598
13066	1.81556
13066.1	1.88131
13066.3	1.95679
13066.4	2.04155
13066.5	2.13517
13066.6	2.23717
13066.7	2.34765
13066.9	2.46716
13067	2.59528
13067.1	2.73083
13067.2	2.87317
13067.3	3.02245
13067.4	3.17948
13067.5	3.34565
13067.7	3.52235
13067.8	3.70994
13067.9	3.90732
13068	4.11396
13068.1	4.33058
13068.2	4.55877
13068.4	4.80091
13068.5	5.05956
13068.6	5.33543
13068.7	5.62604
13068.8	5.92755
13069	6.23499
13069.1	6.54255
13069.2	6.84477
13069.3	7.13673
13069.4	7.41454
13069.5	7.67539
13069.6	7.91753
13069.8	8.13988
13069.9	8.34156
13070	8.52241
13070.1	8.68244
13070.2	8.82158
13070.4	8.93762
13070.5	9.02674
13070.6	9.08708
13070.7	9.11874
13070.8	9.12407
13070.9	9.10833
13071	9.07882
13071.2	9.04267
13071.3	9.00578
13071.4	8.97182
13071.5	8.94053
13071.6	8.90991
13071.8	8.87757
13071.9	8.84105
13072	8.79784
13072.1	8.74539
13072.2	8.68135
13072.3	8.60388
13072.5	8.51496
13072.6	8.41925
13072.7	8.31999
13072.8	8.21811
13072.9	8.11292
13073	8.00418
13073.1	7.89181
13073.3	7.7765
13073.4	7.66003
13073.5	7.54452
13073.6	7.43157
13073.7	7.32067
13073.9	7.21047
13074	7.10102
13074.1	6.9934
13074.2	6.889
13074.3	6.78903
13074.4	6.6943
13074.5	6.60467
13074.7	6.51965
13074.8	6.43919
13074.9	6.36327
13075	6.29179
13075.1	6.22445
13075.2	6.16092
13075.4	6.10098
13075.5	6.04435
13075.6	5.99126
13075.7	5.94206
13075.8	5.89706
13076	5.85672
13076.1	5.82119
13076.2	5.79027
13076.3	5.7631
13076.4	5.73823
13076.5	5.71371
13076.6	5.6889
13076.8	5.66472
13076.9	5.64078
13077	5.61573
13077.1	5.58746
13077.2	5.55324
13077.4	5.51015
13077.5	5.45733
13077.6	5.39658
13077.7	5.33003
13077.8	5.26006
13077.9	5.18759
13078	5.11205
13078.2	5.03323
13078.3	4.95184
13078.4	4.86922
13078.5	4.7876
13078.6	4.71013
13078.8	4.63819
13078.9	4.57111
13079	4.50743
13079.1	4.44587
13079.2	4.38585
13079.3	4.32891
13079.5	4.27869
13079.6	4.23704
13079.7	4.20411
13079.8	4.17958
13079.9	4.1626
13080	4.15257
13080.1	4.15048
13080.3	4.15912
13080.4	4.17993
13080.5	4.21271
13080.6	4.25707
13080.7	4.31257
13080.9	4.37906
13081	4.45744
13081.1	4.54997
13081.2	4.65788
13081.3	4.78095
13081.4	4.91948
13081.5	5.07437
13081.7	5.2465
13081.8	5.43795
13081.9	5.65237
13082	5.88947
13082.1	6.14494
13082.2	6.4166
13082.4	6.70563
13082.5	7.01454
13082.6	7.34737
13082.7	7.70962
13082.8	8.09717
13083	8.49638
13083.1	8.90018
13083.2	9.30866
13083.3	9.72234
13083.4	10.1438
13083.5	10.5777
13083.6	11.0188
13083.8	11.4507
13083.9	11.8617
13084	12.2452
13084.1	12.5999
13084.2	12.9301
13084.4	13.2407
13084.5	13.5301
13084.6	13.7923
13084.7	14.0229
13084.8	14.2191
13084.9	14.3798
13085	14.5061
13085.2	14.5983
13085.3	14.6545
13085.4	14.6707
13085.5	14.6421
13085.6	14.5637
13085.8	14.4328
13085.9	14.2488
13086	14.0117
13086.1	13.7205
13086.2	13.3736
13086.3	12.9769
13086.5	12.5424
13086.6	12.0811
13086.7	11.6019
13086.8	11.1116
13086.9	10.6144
13087	10.1122
13087.1	9.61003
13087.3	9.11574
13087.4	8.63481
13087.5	8.17077
13087.6	7.7246
13087.7	7.29655
13087.9	6.88782
13088	6.49998
13088.1	6.1344
13088.2	5.79436
13088.3	5.48541
13088.4	5.20965
13088.5	4.96602
13088.7	4.75312
13088.8	4.56917
13088.9	4.4125
13089	4.28417
13089.1	4.18781
13089.2	4.1253
13089.4	4.09798
13089.5	4.1092
13089.6	4.16298
13089.7	4.26384
13089.8	4.41753
13090	4.62974
13090.1	4.90412
13090.2	5.23923
13090.3	5.62569
13090.4	6.04509
13090.5	6.47177
13090.6	6.8746
13090.8	7.21968
13090.9	7.48258
13091	7.65161
13091.1	7.72326
13091.2	7.70381
13091.4	7.60793
13091.5	7.45568
13091.6	7.26859
13091.7	7.06593
13091.8	6.86218
13091.9	6.66666
13092	6.48431
13092.2	6.31875
13092.3	6.17359
13092.4	6.0462
13092.5	5.92864
13092.6	5.81341
13092.8	5.69497
13092.9	5.56855
13093	5.42995
13093.1	5.27886
13093.2	5.11882
13093.3	4.95413
13093.5	4.7878
13093.6	4.62165
13093.7	4.45956
13093.8	4.30716
13093.9	4.1679
13094	4.04339
13094.1	3.93488
13094.3	3.84381
13094.4	3.77192
13094.5	3.72043
13094.6	3.68893
13094.7	3.67579
13094.9	3.68061
13095	3.70419
13095.1	3.74761
13095.2	3.81301
13095.3	3.90353
13095.4	4.02066
13095.5	4.16423
13095.7	4.33405
13095.8	4.52993
13095.9	4.75186
13096	4.99866
13096.1	5.26742
13096.2	5.55332
13096.4	5.85013
13096.5	6.15294
13096.6	6.45818
13096.7	6.76333
13096.8	7.06621
13097	7.36352
13097.1	7.64871
13097.2	7.91268
13097.3	8.15052
13097.4	8.3615
13097.5	8.54606
13097.6	8.70658
13097.8	8.84652
13097.9	8.96423
13098	9.05248
13098.1	9.1147
13098.2	9.16382
13098.4	9.20754
13098.5	9.24919
13098.6	9.29155
13098.7	9.33513
13098.8	9.37786
13098.9	9.4215
13099	9.47139
13099.2	9.53272
13099.3	9.60953
13099.4	9.70375
13099.5	9.81476
13099.6	9.93931
13099.8	10.0758
13099.9	10.2257
13100	10.3917
13100.1	10.5739
13100.2	10.7693
13100.3	10.9742
13100.5	11.1841
13100.6	11.3964
13100.7	11.6112
13100.8	11.8269
13100.9	12.0407
13101	12.2488
13101.1	12.4487
13101.3	12.6372
13101.4	12.8118
13101.5	12.9726
13101.6	13.1172
13101.7	13.2405
13101.9	13.3393
13102	13.4125
13102.1	13.4612
13102.2	13.4858
13102.3	13.4862
13102.4	13.4619
13102.5	13.4132
13102.7	13.3387
13102.8	13.2369
13102.9	13.1078
13103	12.9499
13103.1	12.7607
13103.2	12.5405
13103.4	12.2921
13103.5	12.0142
13103.6	11.7073
13103.7	11.3758
13103.8	11.0203
13104	10.6379
13104.1	10.227
13104.2	9.78949
13104.3	9.32616
13104.4	8.8378
13104.5	8.32837
13104.6	7.80106
13104.8	7.25734
13104.9	6.70001
13105	6.13412
13105.1	5.56524
13105.2	4.99892
13105.4	4.44234
13105.5	3.90216
13105.6	3.38403
13105.7	2.89381
13105.8	2.43825
13105.9	2.02429
13106	1.65698
13106.2	1.33901
13106.3	1.06985
13106.4	0.846514
13106.5	0.664916
13106.6	0.520338
13106.8	0.407848
13106.9	0.322357
13107	0.258758
13107.1	0.212237
13107.2	0.178635
13107.3	0.154527
13107.5	0.137223
13107.6	0.124743
13107.7	0.115651
13107.8	0.108924
13107.9	0.103841
13108	0.0998632
13108.1	0.096596
13108.3	0.0937552
13108.4	0.0911478
13108.5	0.088662
13108.6	0.086253
13108.7	0.0839276
13108.9	0.0817061
13109	0.0796152
13109.1	0.0776678
13109.2	0.0758535
13109.3	0.0741477
13109.4	0.0725558
13109.5	0.0711408
13109.7	0.0699585
13109.8	0.0690574
13109.9	0.0685028
13110	0.0683694
13110.1	0.0687476
13110.2	0.069738
13110.4	0.0713964
13110.5	0.0736928
13110.6	0.0765288
13110.7	0.079715
13110.8	0.0830234
13111	0.0862739
13111.1	0.0893685
13111.2	0.0922915
13111.3	0.0950881
13111.4	0.0978515
13111.5	0.100607
13111.6	0.103296
13111.8	0.105913
13111.9	0.108479
13112	0.111016
13112.1	0.113661
13112.2	0.116664
13112.4	0.120183
13112.5	0.124284
13112.6	0.129128
13112.7	0.134941
13112.8	0.141942
13112.9	0.15032
13113	0.160212
13113.2	0.171649
13113.3	0.184576
13113.4	0.199158
13113.5	0.215844
13113.6	0.235301
13113.8	0.258348
13113.9	0.285933
13114	0.318857
13114.1	0.357659
13114.2	0.403225
13114.3	0.456817
13114.5	0.51979
13114.6	0.593578
13114.7	0.679655
13114.8	0.778695
13114.9	0.890371
13115	1.01489
13115.1	1.15298
13115.3	1.30519
13115.4	1.47185
13115.5	1.65293
13115.6	1.84737
13115.7	2.0529
13115.9	2.26735
13116	2.48859
13116.1	2.71455
13116.2	2.94352
13116.3	3.17354
13116.4	3.40267
13116.5	3.62908
13116.7	3.84935
13116.8	4.05845
13116.9	4.25344
13117	4.43434
13117.1	4.60213
13117.2	4.75943
13117.4	4.90981
13117.5	5.05231
13117.6	5.18159
13117.7	5.29453
13117.8	5.39136
13118	5.47504
13118.1	5.55118
13118.2	5.62498
13118.3	5.69676
13118.4	5.76234
13118.5	5.81829
13118.6	5.86356
13118.8	5.89884
13118.9	5.92575
13119	5.94773
13119.1	5.96759
13119.2	5.98407
13119.4	5.99433
13119.5	5.99617
13119.6	5.98974
13119.7	5.9763
13119.8	5.95646
13119.9	5.92952
13120	5.89432
13120.2	5.85041
13120.3	5.79637
13120.4	5.7312
13120.5	5.65481
13120.6	5.56696
13120.8	5.46722
13120.9	5.35504
13121	5.2307
13121.1	5.09521
13121.2	4.94953
13121.3	4.79381
13121.5	4.62755
13121.6	4.45021
13121.7	4.26128
13121.8	4.06143
13121.9	3.85242
13122	3.63699
13122.1	3.41845
13122.3	3.19841
13122.4	2.97779
13122.5	2.75761
13122.6	2.53878
13122.7	2.32273
13122.9	2.11319
13123	1.91587
13123.1	1.73388
13123.2	1.56743
13123.3	1.41616
13123.4	1.27981
13123.5	1.15806
13123.7	1.05083
13123.8	0.958312
13123.9	0.879861
13124	0.814197
13124.1	0.759977
13124.2	0.715914
13124.4	0.681541
13124.5	0.65753
13124.6	0.645115
13124.7	0.645887
13124.8	0.661545
13125	0.693733
13125.1	0.744154
13125.2	0.813221
13125.3	0.899749
13125.4	1.00178
13125.5	1.11634
13125.6	1.23991
13125.8	1.36845
13125.9	1.49754
13126	1.6239
13126.1	1.74526
13126.2	1.86068
13126.4	1.97044
13126.5	2.07428
13126.6	2.17166
13126.7	2.26191
13126.8	2.3444
13126.9	2.41891
13127	2.48477
13127.2	2.54074
13127.3	2.58533
13127.4	2.61737
13127.5	2.63609
13127.6	2.64179
13127.8	2.63588
13127.9	2.61938
13128	2.59287
13128.1	2.55678
13128.2	2.51107
13128.3	2.45566
13128.5	2.39143
13128.6	2.32052
13128.7	2.24525
13128.8	2.16747
13128.9	2.08881
13129	2.01056
13129.1	1.93353
13129.3	1.85895
13129.4	1.78839
13129.5	1.72304
13129.6	1.66371
13129.7	1.6111
13129.9	1.56565
13130	1.52758
13130.1	1.49726
13130.2	1.47505
13130.3	1.4619
13130.4	1.45919
13130.5	1.46743
13130.7	1.48625
13130.8	1.51477
13130.9	1.5509
13131	1.59145
13131.1	1.63309
13131.2	1.67268
13131.4	1.70805
13131.5	1.73862
13131.6	1.7645
13131.7	1.78584
13131.8	1.80343
13132	1.81897
13132.1	1.83462
13132.2	1.85299
13132.3	1.87694
13132.4	1.90942
13132.5	1.95291
13132.6	2.00853
13132.8	2.07582
13132.9	2.15331
13133	2.24053
13133.1	2.33818
13133.2	2.44736
13133.4	2.56951
13133.5	2.70662
13133.6	2.8595
13133.7	3.02662
13133.8	3.20689
13133.9	3.40033
13134	3.60704
13134.2	3.82665
13134.3	4.0587
13134.4	4.30194
13134.5	4.55442
13134.6	4.81453
13134.8	5.07935
13134.9	5.34621
13135	5.61363
13135.1	5.87988
13135.2	6.14308
13135.3	6.40233
13135.5	6.65794
13135.6	6.90884
13135.7	7.15361
13135.8	7.39174
13135.9	7.62262
13136	7.846
13136.1	8.06079
13136.3	8.26527
13136.4	8.45795
13136.5	8.6371
13136.6	8.80247
13136.7	8.95538
13136.9	9.09603
13137	9.22328
13137.1	9.33635
13137.2	9.43228
13137.3	9.50566
13137.4	9.55566
13137.5	9.58519
13137.7	9.59531
13137.8	9.58512
13137.9	9.554
13138	9.49958
13138.1	9.41947
13138.2	9.31723
13138.4	9.19806
13138.5	9.06548
13138.6	8.92237
13138.7	8.7704
13138.8	8.60895
13139	8.43815
13139.1	8.26382
13139.2	8.0931
13139.3	7.93155
13139.4	7.78278
13139.5	7.64701
13139.6	7.52215
13139.8	7.40695
13139.9	7.3037
13140	7.21655
13140.1	7.14945
13140.2	7.10391
13140.4	7.07899
13140.5	7.07386
13140.6	7.08621
13140.7	7.11383
13140.8	7.15915
13140.9	7.22648
13141	7.31665
13141.2	7.42777
13141.3	7.55816
13141.4	7.70603
13141.5	7.8699
13141.6	8.04913
13141.8	8.2427
13141.9	8.44893
13142	8.66574
13142.1	8.89108
13142.2	9.12297
13142.3	9.35995
13142.5	9.60065
13142.6	9.84299
13142.7	10.0855
13142.8	10.3274
13142.9	10.5675
13143	10.8046
13143.1	11.0376
13143.3	11.2648
13143.4	11.4837
13143.5	11.6927
13143.6	11.8913
13143.7	12.0778
13143.9	12.2501
13144	12.4047
13144.1	12.5367
13144.2	12.6411
13144.3	12.714
13144.4	12.7525
13144.5	12.7563
13144.7	12.7277
13144.8	12.6688
13144.9	12.5813
13145	12.4663
13145.1	12.3275
13145.2	12.1733
13145.4	12.0079
13145.5	11.8314
13145.6	11.6448
13145.7	11.4497
13145.8	11.2468
13146	11.0385
13146.1	10.8284
13146.2	10.6141
13146.3	10.3897
13146.4	10.1521
13146.5	9.9003
13146.6	9.63474
13146.8	9.35943
13146.9	9.07987
13147	8.79716
13147.1	8.50903
13147.2	8.21356
13147.4	7.90981
13147.5	7.5986
13147.6	7.28257
13147.7	6.96452
13147.8	6.64555
13147.9	6.3259
13148	6.00556
13148.2	5.68461
13148.3	5.36489
13148.4	5.04972
13148.5	4.74267
13148.6	4.44708
13148.8	4.16416
13148.9	3.89301
13149	3.63368
13149.1	3.38779
13149.2	3.15698
13149.3	2.94244
13149.5	2.74492
13149.6	2.5648
13149.7	2.40217
13149.8	2.25608
13149.9	2.12468
13150	2.00669
13150.1	1.90158
13150.3	1.80888
13150.4	1.72812
13150.5	1.65879
13150.6	1.60026
13150.7	1.55146
13150.9	1.51098
13151	1.47753
13151.1	1.45057
13151.2	1.43007
13151.3	1.41595
13151.4	1.40812
13151.5	1.40633
13151.7	1.41011
13151.8	1.41893
13151.9	1.43235
13152	1.45013
13152.1	1.47239
13152.2	1.49944
13152.4	1.53148
13152.5	1.56855
13152.6	1.61052
13152.7	1.65703
13152.8	1.70792
13153	1.7633
13153.1	1.82348
13153.2	1.88885
13153.3	1.95994
13153.4	2.03698
13153.5	2.1199
13153.6	2.20898
13153.8	2.30505
13153.9	2.40929
13154	2.52313
13154.1	2.6477
13154.2	2.78353
13154.4	2.93073
13154.5	3.08927
13154.6	3.2589
13154.7	3.43947
13154.8	3.63142
13154.9	3.83535
13155	4.05125
13155.2	4.2786
13155.3	4.51655
13155.4	4.76374
13155.5	5.01922
13155.6	5.28226
13155.8	5.55127
13155.9	5.82529
13156	6.10427
13156.1	6.38691
13156.2	6.67058
13156.3	6.95252
13156.5	7.22988
13156.6	7.49907
13156.7	7.75591
13156.8	7.99613
13156.9	8.21728
13157	8.41898
13157.1	8.60016
13157.3	8.75944
13157.4	8.89537
13157.5	9.00625
13157.6	9.09057
13157.7	9.14751
13157.9	9.17692
13158	9.18058
13158.1	9.16229
13158.2	9.12311
13158.3	9.06148
13158.4	8.97609
13158.5	8.86608
13158.7	8.73107
13158.8	8.57198
13158.9	8.39111
13159	8.19072
13159.1	7.97292
13159.2	7.73898
13159.4	7.48922
13159.5	7.22419
13159.6	6.9451
13159.7	6.65365
13159.8	6.35277
13160	6.04648
13160.1	5.7373
13160.2	5.42616
13160.3	5.1138
13160.4	4.80114
13160.5	4.48903
13160.6	4.18012
13160.8	3.8796
13160.9	3.59188
13161	3.32043
13161.1	3.06904
13161.2	2.84157
13161.4	2.64185
13161.5	2.47384
13161.6	2.34113
13161.7	2.24579
13161.8	2.1884
13161.9	2.16678
13162	2.17533
13162.2	2.20602
13162.3	2.24788
13162.4	2.2877
13162.5	2.31357
13162.6	2.31735
13162.8	2.29581
13162.9	2.25102
13163	2.18922
13163.1	2.11955
13163.2	2.05243
13163.3	1.99745
13163.5	1.96219
13163.6	1.95167
13163.7	1.96818
13163.8	2.01178
13163.9	2.08111
13164	2.17362
13164.1	2.28551
13164.3	2.41317
13164.4	2.55312
13164.5	2.70117
13164.6	2.85388
13164.7	3.00891
13164.9	3.16459
13165	3.31971
13165.1	3.47374
13165.2	3.62459
13165.3	3.76713
13165.4	3.89716
13165.5	4.01218
13165.7	4.11043
13165.8	4.19111
13165.9	4.25378
13166	4.29843
13166.1	4.32462
13166.2	4.3312
13166.4	4.31741
13166.5	4.2842
13166.6	4.23392
13166.7	4.16895
13166.8	4.09154
13167	4.00365
13167.1	3.90628
13167.2	3.8001
13167.3	3.68789
13167.4	3.57444
13167.5	3.4647
13167.6	3.36315
13167.8	3.27446
13167.9	3.2032
13168	3.15062
13168.1	3.11479
13168.2	3.09224
13168.4	3.07776
13168.5	3.06627
13168.6	3.05295
13168.7	3.03298
13168.8	3.00226
13168.9	2.95631
13169	2.89249
13169.2	2.81214
13169.3	2.72028
13169.4	2.62455
13169.5	2.53225
13169.6	2.44973
13169.8	2.3809
13169.9	2.32686
13170	2.28877
13170.1	2.26839
13170.2	2.26739
13170.3	2.28537
13170.5	2.31986
13170.6	2.36765
13170.7	2.42473
13170.8	2.48811
13170.9	2.55608
13171	2.62683
13171.1	2.69871
13171.3	2.77042
13171.4	2.83977
13171.5	2.90327
13171.6	2.95833
13171.7	3.00412
13171.9	3.03979
13172	3.06389
13172.1	3.07523
13172.2	3.07219
13172.3	3.05251
13172.4	3.0148
13172.5	2.95857
13172.7	2.88325
13172.8	2.78831
13172.9	2.6737
13173	2.53997
13173.1	2.38841
13173.2	2.22169
13173.4	2.04337
13173.5	1.85763
13173.6	1.66932
13173.7	1.48294
13173.8	1.30239
13174	1.13111
13174.1	0.971915
13174.2	0.826989
13174.3	0.698084
13174.4	0.586418
13174.5	0.491879
13174.6	0.413139
13174.8	0.348144
13174.9	0.294437
13175	0.249613
13175.1	0.21172
13175.2	0.179441
13175.4	0.151886
13175.5	0.1284
13175.6	0.108446
13175.7	0.0915428
13175.8	0.0772779
13175.9	0.0652918
13176	0.0552781
13176.2	0.0470007
13176.3	0.0402622
13176.4	0.0348322
13176.5	0.0304726
13176.6	0.0269858
13176.8	0.0242137
13176.9	0.0220376
13177	0.0203795
13177.1	0.0191896
13177.2	0.0184319
13177.3	0.0180912
13177.5	0.0181749
13177.6	0.0187134
13177.7	0.0197641
13177.8	0.0214089
13177.9	0.0237485
13178	0.026897
13178.1	0.0309828
13178.3	0.0361456
13178.4	0.0425387
13178.5	0.0503196
13178.6	0.0596463
13178.7	0.0706832
13178.9	0.083577
13179	0.0984245
13179.1	0.115257
13179.2	0.13407
13179.3	0.154782
13179.4	0.177201
13179.5	0.201084
13179.7	0.226129
13179.8	0.251968
13179.9	0.278175
13180	0.304284
13180.1	0.329809
13180.2	0.354265
13180.4	0.377295
13180.5	0.398694
13180.6	0.418317
13180.7	0.436014
13180.8	0.451633
13181	0.465158
13181.1	0.476723
13181.2	0.486609
13181.3	0.495234
13181.4	0.503105
13181.5	0.510589
13181.6	0.517906
13181.8	0.525305
13181.9	0.53305
13182	0.54154
13182.1	0.551325
13182.2	0.562854
13182.4	0.576159
13182.5	0.591145
13182.6	0.607903
13182.7	0.626596
13182.8	0.647709
13182.9	0.671969
13183	0.700117
13183.2	0.732414
13183.3	0.768462
13183.4	0.807795
13183.5	0.850157
13183.6	0.895677
13183.8	0.944617
13183.9	0.997142
13184	1.05257
13184.1	1.10918
13184.2	1.16579
13184.3	1.22174
13184.5	1.2764
13184.6	1.32939
13184.7	1.38023
13184.8	1.42816
13184.9	1.47218
13185	1.51182
13185.1	1.54723
13185.3	1.57853
13185.4	1.60585
13185.5	1.62964
13185.6	1.65087
13185.7	1.6709
13185.9	1.69074
13186	1.71097
13186.1	1.73188
13186.2	1.75393
13186.3	1.77784
13186.4	1.80476
13186.5	1.83624
13186.7	1.87268
13186.8	1.91348
13186.9	1.95791
13187	2.00578
13187.1	2.05742
13187.2	2.11398
13187.4	2.17733
13187.5	2.24779
13187.6	2.32418
13187.7	2.40507
13187.8	2.48999
13188	2.57958
13188.1	2.67425
13188.2	2.7736
13188.3	2.87667
13188.4	2.98291
13188.5	3.09133
13188.6	3.20173
13188.8	3.31544
13188.9	3.43301
13189	3.5541
13189.1	3.67736
13189.2	3.80049
13189.4	3.92192
13189.5	4.04302
13189.6	4.1656
13189.7	4.28843
13189.8	4.40917
13189.9	4.52447
13190	4.62998
13190.2	4.72256
13190.3	4.80179
13190.4	4.8696
13190.5	4.92699
13190.6	4.97266
13190.8	5.00489
13190.9	5.02264
13191	5.02579
13191.1	5.01587
13191.2	4.99617
13191.3	4.96954
13191.5	4.93768
13191.6	4.90225
13191.7	4.86435
13191.8	4.82455
13191.9	4.7839
13192	4.7439
13192.1	4.70599
13192.3	4.67146
13192.4	4.64183
13192.5	4.61784
13192.6	4.59963
13192.7	4.58696
13192.9	4.57919
13193	4.57697
13193.1	4.58217
13193.2	4.59685
13193.3	4.62181
13193.4	4.65648
13193.5	4.69881
13193.7	4.7463
13193.8	4.79996
13193.9	4.86248
13194	4.9361
13194.1	5.02237
13194.2	5.12208
13194.4	5.23372
13194.5	5.35318
13194.6	5.47938
13194.7	5.61414
13194.8	5.75961
13195	5.91745
13195.1	6.08824
13195.2	6.27166
13195.3	6.46635
13195.4	6.67138
13195.5	6.88627
13195.6	7.11273
13195.8	7.35431
13195.9	7.61196
13196	7.88559
13196.1	8.17574
13196.2	8.48088
13196.4	8.79713
13196.5	9.12156
13196.6	9.4518
13196.7	9.78601
13196.8	10.1236
13196.9	10.4646
13197	10.8093
13197.2	11.1573
13197.3	11.5061
13197.4	11.8524
13197.5	12.1934
13197.6	12.5261
13197.8	12.8475
13197.9	13.1547
13198	13.444
13198.1	13.7144
13198.2	13.9694
13198.3	14.2099
13198.5	14.432
13198.6	14.6329
13198.7	14.8107
13198.8	14.9626
13198.9	15.0909
13199	15.2031
13199.1	15.305
13199.3	15.3982
13199.4	15.4837
13199.5	15.5615
13199.6	15.631
13199.7	15.6929
13199.9	15.7491
13200	15.8034
13200.1	15.86
13200.2	15.9167
13200.3	15.9662
13200.4	16.006
13200.5	16.0386
13200.7	16.0621
13200.8	16.0742
13200.9	16.0759
13201	16.0658
13201.1	16.0376
13201.2	15.9872
13201.4	15.9229
13201.5	15.861
13201.6	15.8189
13201.7	15.8087
13201.8	15.8326
13202	15.8849
13202.1	15.9504
13202.2	16.006
13202.3	16.0261
13202.4	15.9887
13202.5	15.8793
13202.6	15.6954
13202.8	15.4469
13202.9	15.1512
13203	14.8293
13203.1	14.4974
13203.2	14.1624
13203.4	13.8259
13203.5	13.4852
13203.6	13.1332
13203.7	12.763
13203.8	12.3699
13203.9	11.9518
13204	11.5087
13204.2	11.043
13204.3	10.5586
13204.4	10.0601
13204.5	9.55206
13204.6	9.0379
13204.8	8.52207
13204.9	8.0094
13205	7.50424
13205.1	7.01167
13205.2	6.53711
13205.3	6.08433
13205.5	5.65507
13205.6	5.24932
13205.7	4.86502
13205.8	4.49868
13205.9	4.14568
13206	3.80088
13206.1	3.45952
13206.3	3.1182
13206.4	2.77623
13206.5	2.43569
13206.6	2.10205
13206.7	1.78313
13206.9	1.4866
13207	1.21894
13207.1	0.984241
13207.2	0.78414
13207.3	0.618225
13207.4	0.483804
13207.5	0.376859
13207.7	0.292943
13207.8	0.227667
13207.9	0.177158
13208	0.138176
13208.1	0.108102
13208.2	0.084872
13208.4	0.0668898
13208.5	0.0529308
13208.6	0.0420621
13208.7	0.0335933
13208.8	0.0269878
13209	0.0218217
13209.1	0.0177688
13209.2	0.014574
13209.3	0.0120418
13209.4	0.010025
13209.5	0.00841365
13209.6	0.00712341
13209.8	0.00608893
13209.9	0.00525943
13210	0.00459389
13210.1	0.00405875
13210.2	0.00362857
13210.4	0.003286
13210.5	0.00301952
13210.6	0.00282158
13210.7	0.00268785
13210.8	0.00261515
13210.9	0.00260106
13211	0.00264694
13211.2	0.00276006
13211.3	0.00295347
13211.4	0.00324628
13211.5	0.00366575
13211.6	0.00424983
13211.8	0.00505098
13211.9	0.00614494
13212	0.00763946
13212.1	0.00968425
13212.2	0.0124846
13212.3	0.0163119
13212.5	0.0215184
13212.6	0.0285594
13212.7	0.0380235
13212.8	0.0506464
13212.9	0.0673207
13213	0.0891037
13213.1	0.117218
13213.3	0.153052
13213.4	0.198105
13213.5	0.253992
13213.6	0.322416
13213.7	0.4051
13213.9	0.503603
13214	0.619203
13214.1	0.753065
13214.2	0.906158
13214.3	1.07899
13214.4	1.27128
13214.5	1.48221
13214.7	1.71058
13214.8	1.95459
13214.9	2.2122
13215	2.48114
13215.1	2.75873
13215.2	3.04184
13215.4	3.32688
13215.5	3.60982
13215.6	3.8863
13215.7	4.15288
13215.8	4.4072
13216	4.64679
13216.1	4.869
13216.2	5.07128
13216.3	5.2517
13216.4	5.40884
13216.5	5.54219
13216.6	5.65204
13216.8	5.73824
13216.9	5.80057
13217	5.83907
13217.1	5.85496
13217.2	5.85052
13217.4	5.82674
13217.5	5.78359
13217.6	5.72103
13217.7	5.64001
13217.8	5.54256
13217.9	5.43147
13218	5.31042
13218.2	5.18152
13218.3	5.04508
13218.4	4.90067
13218.5	4.74894
13218.6	4.59282
13218.8	4.43544
13218.9	4.27949
13219	4.12637
13219.1	3.97631
13219.2	3.82845
13219.3	3.68237
13219.5	3.54053
13219.6	3.40538
13219.7	3.27809
13219.8	3.15897
13219.9	3.04766
13220	2.9435
13220.1	2.84656
13220.3	2.75792
13220.4	2.67722
13220.5	2.60381
13220.6	2.53777
13220.7	2.47862
13220.9	2.42552
13221	2.37838
13221.1	2.33745
13221.2	2.3017
13221.3	2.26978
13221.4	2.24104
13221.5	2.21495
13221.7	2.19111
13221.8	2.16872
13221.9	2.1467
13222	2.12397
13222.1	2.09958
13222.2	2.07309
13222.4	2.04434
13222.5	2.01342
13222.6	1.98011
13222.7	1.94399
13222.8	1.90474
13223	1.86274
13223.1	1.81914
13223.2	1.77459
13223.3	1.72923
13223.4	1.68298
13223.5	1.63556
13223.6	1.58696
13223.8	1.53785
13223.9	1.48951
13224	1.44286
13224.1	1.39844
13224.2	1.35661
13224.4	1.31747
13224.5	1.28157
13224.6	1.24987
13224.7	1.22333
13224.8	1.20232
13224.9	1.18665
13225	1.17618
13225.2	1.1708
13225.3	1.17074
13225.4	1.17661
13225.5	1.18932
13225.6	1.20884
13225.8	1.23391
13225.9	1.26421
13226	1.30006
13226.1	1.34183
13226.2	1.39011
13226.3	1.44554
13226.5	1.50732
13226.6	1.57305
13226.7	1.64153
13226.8	1.71278
13226.9	1.78679
13227	1.86332
13227.1	1.94169
13227.3	2.02039
13227.4	2.097
13227.5	2.1701
13227.6	2.2395
13227.7	2.30446
13227.9	2.36364
13228	2.41557
13228.1	2.45915
13228.2	2.49352
13228.3	2.51806
13228.4	2.53243
13228.5	2.53556
13228.7	2.52616
13228.8	2.50384
13228.9	2.46924
13229	2.42351
13229.1	2.36748
13229.2	2.3017
13229.4	2.22646
13229.5	2.14263
13229.6	2.05201
13229.7	1.9565
13229.8	1.85805
13230	1.75812
13230.1	1.65747
13230.2	1.55662
13230.3	1.45664
13230.4	1.35947
13230.5	1.26639
13230.6	1.17775
13230.8	1.09332
13230.9	1.01249
13231	0.934545
13231.1	0.859434
13231.2	0.788113
13231.4	0.721101
13231.5	0.658169
13231.6	0.599076
13231.7	0.543516
13231.8	0.491168
13231.9	0.442121
13232	0.396852
13232.2	0.355437
13232.3	0.317702
13232.4	0.28366
13232.5	0.253159
13232.6	0.225908
13232.8	0.201706
13232.9	0.180427
[truncated: 15,147 more rows]
