# Supplementary material for: Site-specific encoding of photoactivity and photoreactivity into antibody fragments
Source: Nat Chem Biol. 2023 Feb 16;19(6):740–9. doi: 10.1038/s41589-022-01251-9 (PMC10229432; doi:10.1038/s41589-022-01251-9)
Supplement: Source Data Fig. 2 — Source data from on-cell assay in Fig. 2. [file 41589_2022_1251_MOESM5_ESM.xlsx]

## Sheet: Plate 4-UV
	Raw Data (No filter)
	1	2	3	4	5	6	7	8	9	10	11	12
A
B
C	25979	30206	30771	32978	50458	74932	94852	109688	111426	112665	116446
D	27161	29296	30024	32243	33134	36566	37497	35543	36841	40040	52763
E	27288	31274	31734	34025	35042	51503	53192	84092	93045	101398	103792
F	24133	28975	32903	32791	32679	39769	37120	35654	35987	38439	40732
G
H
WT	0.0199972	0.0657871	0.0719075	0.0958153	0.285171	0.550291	0.766078	0.926793	0.94562	0.959042	1		Conc. (nM)	WT	32Bpa	109Bpa	113Bpa
32Bpa	0.0328014	0.0559293	0.0638155	0.0878533	0.0975052	0.134683	0.144768	0.123601	0.137662	0.172316	0.310141		0	0.0199972	0.0328014	0.0341772	0
109Bpa	0.0341772	0.0773564	0.0823394	0.107157	0.118174	0.296491	0.314788	0.649518	0.746504	0.836989	0.862923		0.5	0.0657871	0.0559293	0.0773564	0.052452
113Bpa	0	0.052452	0.0950029	0.0937896	0.0925763	0.16938	0.140684	0.124804	0.128411	0.154973	0.179812		5	0.0719075	0.0638155	0.0823394	0.0950029
													10	0.0958153	0.0878533	0.107157	0.0937896
													20	0.285171	0.0975052	0.118174	0.0925763
													30	0.550291	0.134683	0.296491	0.16938
													50	0.766078	0.144768	0.314788	0.140684
													100	0.926793	0.123601	0.649518	0.124804
													200	0.94562	0.137662	0.746504	0.128411
													500	0.959042	0.172316	0.836989	0.154973
													1000	1	0.310141	0.862923	0.179812

## Sheet: Plate 5-UV
	Raw Data (No filter)
	1	2	3	4	5	6	7	8	9	10	11	12
A
B
C	26294	28518	30704	32130	55042	84048	102975	118839	115961	118512	122235
D	24816	27236	29979	32341	33803	36082	32228	32783	37851	43087	49218
E	24756	30932	31332	32937	43948	53050	67616	86957	94046	99561	105160
F	22985	28846	27634	28438	31772	30744	28648	28911	40110	38465	40235
G
H
WT	0.0333401	0.0557481	0.0777733	0.0921411	0.322992	0.615244	0.805945	0.965783	0.936786	0.962489	1		Conc. (nM)	WT	32Bpa	109Bpa	113Bpa
32Bpa	0.0184484	0.0428312	0.0704685	0.094267	0.108997	0.13196	0.0931285	0.0987204	0.149783	0.202539	0.264312		0	0.0333401	0.0184484	0.0178438	0
109Bpa	0.0178438	0.0800705	0.0841008	0.100272	0.211214	0.302922	0.449683	0.644554	0.71598	0.771547	0.82796		0.5	0.0557481	0.0428312	0.0800705	0.0590529
113Bpa	0	0.0590529	0.0468413	0.0549421	0.088534	0.0781763	0.0570579	0.0597078	0.172544	0.15597	0.173804		5	0.0777733	0.0704685	0.0841008	0.0468413
													10	0.0921411	0.094267	0.100272	0.0549421
													20	0.322992	0.108997	0.211214	0.088534
													30	0.615244	0.13196	0.302922	0.0781763
													50	0.805945	0.0931285	0.449683	0.0570579
													100	0.965783	0.0987204	0.644554	0.0597078
													200	0.936786	0.149783	0.71598	0.172544
													500	0.962489	0.202539	0.771547	0.15597
													1000	1	0.264312	0.82796	0.173804

## Sheet: Plate 6-UV
	Raw Data (No filter)
	1	2	3	4	5	6	7	8	9	10	11	12
A
B
C	26916	29227	31230	33683	63866	95066	126803	143255	142418	147341	140916
D	23273	36362	33114	36321	35369	38519	38474	35520	38782	47457	50311
E	21878	28186	31282	37436	45054	65127	80158	103258	122279	124956	118809
F	20875	27897	29004	30239	31390	31277	33816	33839	34972	36321	37283
G
H
WT	0.0477678	0.0660415	0.0818797	0.101276	0.339941	0.586648	0.837601	0.967691	0.961073	1	0.949196		Conc. (nM)	WT	32Bpa	109Bpa	113Bpa
32Bpa	0.0189616	0.12246	0.096777	0.122136	0.114608	0.139516	0.13916	0.115802	0.141595	0.210191	0.232758		0	0.0477678	0.0189616	0.00793099	0
109Bpa	0.00793099	0.05781	0.0822909	0.130952	0.19119	0.349912	0.468766	0.651424	0.801828	0.822996	0.77439		0.5	0.0660415	0.12246	0.05781	0.0555248
113Bpa	0	0.0555248	0.0642781	0.0740436	0.0831449	0.0822514	0.102328	0.10251	0.111469	0.122136	0.129742		5	0.0818797	0.096777	0.0822909	0.0642781
													10	0.101276	0.122136	0.130952	0.0740436
													20	0.339941	0.114608	0.19119	0.0831449
													30	0.586648	0.139516	0.349912	0.0822514
													50	0.837601	0.13916	0.468766	0.102328
													100	0.967691	0.115802	0.651424	0.10251
													200	0.961073	0.141595	0.801828	0.111469
													500	1	0.210191	0.822996	0.122136
													1000	0.949196	0.232758	0.77439	0.129742
