# Supplementary material for: Site-specific encoding of photoactivity and photoreactivity into antibody fragments
Source: Nat Chem Biol. 2023 Feb 16;19(6):740–9. doi: 10.1038/s41589-022-01251-9 (PMC10229432; doi:10.1038/s41589-022-01251-9)
Supplement: Source Data Fig. 3 — Raw mass spectrometry data in Fig. 3. [file 41589_2022_1251_MOESM7_ESM.xlsx]

## Sheet: Y32TAG+Bpa
Raw Mass spectrometry Data for Fig. 3e
mass	int
x	y
13000	200.575
13000.1	108.114
13000.2	49.1737
13000.4	22.5881
13000.5	12.4134
13000.6	9.12211
13000.7	8.74076
13000.8	9.6412
13000.9	11.0674
13001	12.6147
13001.2	14.0527
13001.3	15.2795
13001.4	16.2919
13001.5	17.136
13001.6	17.8777
13001.8	18.5813
13001.9	19.2881
13002	20.0162
13002.1	20.7763
13002.2	21.5766
13002.3	22.4208
13002.5	23.3035
13002.6	24.2125
13002.7	25.1383
13002.8	26.0746
13002.9	27.0182
13003	27.9644
13003.1	28.9123
13003.3	29.8615
13003.4	30.7996
13003.5	31.7181
13003.6	32.6185
13003.7	33.5015
13003.9	34.3516
13004	35.1417
13004.1	35.8583
13004.2	36.5048
13004.3	37.0961
13004.4	37.6404
13004.5	38.13
13004.7	38.5515
13004.8	38.8905
13004.9	39.1411
13005	39.3039
13005.1	39.3836
13005.2	39.3802
13005.4	39.2841
13005.5	39.0946
13005.6	38.822
13005.7	38.4716
13005.8	38.043
13006	37.5376
13006.1	36.9647
13006.2	36.3365
13006.3	35.6639
13006.4	34.9534
13006.5	34.2014
13006.6	33.4061
13006.8	32.5761
13006.9	31.724
13007	30.8618
13007.1	29.9965
13007.2	29.1337
13007.4	28.2764
13007.5	27.4254
13007.6	26.5911
13007.7	25.789
13007.8	25.0294
13007.9	24.3168
13008	23.6494
13008.2	23.0224
13008.3	22.4306
13008.4	21.8711
13008.5	21.3431
13008.6	20.8529
13008.8	20.4137
13008.9	20.0236
13009	19.6673
13009.1	19.335
13009.2	19.0259
13009.3	18.7451
13009.5	18.4986
13009.6	18.2886
13009.7	18.1066
13009.8	17.9388
13009.9	17.7783
13010	17.6264
13010.1	17.4902
13010.3	17.3731
13010.4	17.2728
13010.5	17.1869
13010.6	17.1165
13010.7	17.0687
13010.9	17.0478
13011	17.0569
13011.1	17.0996
13011.2	17.1757
13011.3	17.284
13011.4	17.427
13011.5	17.6117
13011.7	17.8406
13011.8	18.1125
13011.9	18.4258
13012	18.7801
13012.1	19.1758
13012.2	19.6143
13012.4	20.0997
13012.5	20.6366
13012.6	21.2254
13012.7	21.8632
13012.8	22.545
13013	23.2654
13013.1	24.0234
13013.2	24.8231
13013.3	25.6694
13013.4	26.5661
13013.5	27.5178
13013.6	28.5257
13013.8	29.5872
13013.9	30.6957
13014	31.8421
13014.1	33.0215
13014.2	34.2314
13014.4	35.4682
13014.5	36.7254
13014.6	37.9948
13014.7	39.2669
13014.8	40.5379
13014.9	41.8139
13015	43.0927
13015.2	44.3651
13015.3	45.6248
13015.4	46.8756
13015.5	48.1277
13015.6	49.3795
13015.8	50.6234
13015.9	51.8419
13016	53.0208
13016.1	54.1667
13016.2	55.2875
13016.3	56.3889
13016.5	57.4656
13016.6	58.5026
13016.7	59.48
13016.8	60.3823
13016.9	61.2094
13017	61.9627
13017.1	62.6414
13017.3	63.2296
13017.4	63.6985
13017.5	64.0326
13017.6	64.2166
13017.7	64.2235
13017.9	64.0358
13018	63.6471
13018.1	63.0665
13018.2	62.3125
13018.3	61.3885
13018.4	60.2893
13018.5	59.0141
13018.7	57.5671
13018.8	55.946
13018.9	54.1449
13019	52.1665
13019.1	50.0301
13019.2	47.7721
13019.4	45.4281
13019.5	43.0253
13019.6	40.5768
13019.7	38.0846
13019.8	35.562
13020	33.035
13020.1	30.5321
13020.2	28.0839
13020.3	25.7214
13020.4	23.4685
13020.5	21.3417
13020.6	19.3564
13020.8	17.5219
13020.9	15.8399
13021	14.3157
13021.1	12.9589
13021.2	11.7717
13021.4	10.75
13021.5	9.88411
13021.6	9.15658
13021.7	8.54581
13021.8	8.04119
13021.9	7.64346
13022	7.35082
13022.2	7.1577
13022.3	7.05646
13022.4	7.0403
13022.5	7.10512
13022.6	7.2514
13022.8	7.48419
13022.9	7.80767
13023	8.22426
13023.1	8.73462
13023.2	9.34066
13023.3	10.0473
13023.5	10.8605
13023.6	11.7865
13023.7	12.8274
13023.8	13.9822
13023.9	15.2494
13024	16.6265
13024.1	18.1124
13024.3	19.7065
13024.4	21.4107
13024.5	23.2188
13024.6	25.1103
13024.7	27.0667
13024.9	29.0747
13025	31.1273
13025.1	33.2247
13025.2	35.3639
13025.3	37.5193
13025.4	39.6434
13025.5	41.7087
13025.7	43.7083
13025.8	45.6413
13025.9	47.523
13026	49.3726
13026.1	51.1769
13026.2	52.8956
13026.4	54.5164
13026.5	56.0529
13026.6	57.5096
13026.7	58.8853
13026.8	60.1798
13027	61.3909
13027.1	62.513
13027.2	63.539
13027.3	64.4628
13027.4	65.2869
13027.5	66.0198
13027.6	66.6708
13027.8	67.258
13027.9	67.7946
13028	68.2627
13028.1	68.623
13028.2	68.8543
13028.4	68.9814
13028.5	69.0602
13028.6	69.1028
13028.7	69.0809
13028.8	68.9772
13028.9	68.7896
13029	68.5439
13029.2	68.2787
13029.3	68.0279
13029.4	67.8002
13029.5	67.5816
13029.6	67.3482
13029.8	67.0859
13029.9	66.8161
13030	66.546
13030.1	66.2631
13030.2	65.9588
13030.3	65.6336
13030.5	65.31
13030.6	65.0108
13030.7	64.7357
13030.8	64.4638
13030.9	64.1771
13031	63.8627
13031.1	63.5179
13031.3	63.1578
13031.4	62.7922
13031.5	62.4231
13031.6	62.0568
13031.7	61.6936
13031.9	61.321
13032	60.9281
13032.1	60.5075
13032.2	60.0577
13032.3	59.5801
13032.4	59.0756
13032.5	58.5445
13032.7	57.9827
13032.8	57.3844
13032.9	56.7472
13033	56.0781
13033.1	55.3781
13033.2	54.6395
13033.4	53.8709
13033.5	53.079
13033.6	52.2528
13033.7	51.3829
13033.8	50.4651
13034	49.4909
13034.1	48.4456
13034.2	47.3233
13034.3	46.1108
13034.4	44.7918
13034.5	43.3779
13034.6	41.8868
13034.8	40.3383
13034.9	38.7731
13035	37.2533
13035.1	35.8268
13035.2	34.5255
13035.4	33.3917
13035.5	32.4529
13035.6	31.7033
13035.7	31.1045
13035.8	30.591
13035.9	30.096
13036	29.5673
13036.2	28.9797
13036.3	28.3355
13036.4	27.6442
13036.5	26.919
13036.6	26.1746
13036.8	25.4156
13036.9	24.6361
13037	23.8335
13037.1	23.0128
13037.2	22.1785
13037.3	21.3341
13037.5	20.4799
13037.6	19.6175
13037.7	18.7525
13037.8	17.891
13037.9	17.0406
13038	16.2107
13038.1	15.4076
13038.3	14.6335
13038.4	13.8921
13038.5	13.1915
13038.6	12.5365
13038.7	11.9286
13038.9	11.37
13039	10.8663
13039.1	10.4273
13039.2	10.0751
13039.3	9.84334
13039.4	9.76544
13039.5	9.87386
13039.7	10.1964
13039.8	10.7498
13039.9	11.5371
13040	12.5523
13040.1	13.7834
13040.2	15.2059
13040.4	16.791
13040.5	18.5144
13040.6	20.3561
13040.7	22.301
13040.8	24.3479
13041	26.5055
13041.1	28.7694
13041.2	31.1218
13041.3	33.5368
13041.4	35.9906
13041.5	38.4663
13041.6	40.9575
13041.8	43.4693
13041.9	45.99
13042	48.493
13042.1	50.9528
13042.2	53.3473
13042.4	55.6597
13042.5	57.8875
13042.6	60.0438
13042.7	62.1214
13042.8	64.0956
13042.9	65.9531
13043	67.6849
13043.2	69.2843
13043.3	70.7451
13043.4	72.059
13043.5	73.2107
13043.6	74.197
13043.8	75.0338
13043.9	75.7166
13044	76.2206
13044.1	76.5322
13044.2	76.6531
13044.3	76.5933
13044.5	76.3912
13044.6	76.115
13044.7	75.8032
13044.8	75.4591
13044.9	75.0872
13045	74.6831
13045.1	74.2162
13045.3	73.6557
13045.4	72.9872
13045.5	72.2122
13045.6	71.3522
13045.7	70.4269
13045.9	69.4424
13046	68.386
13046.1	67.2408
13046.2	65.9859
13046.3	64.6277
13046.4	63.2351
13046.5	61.8591
13046.7	60.4819
13046.8	59.0464
13046.9	57.5188
13047	55.893
13047.1	54.2108
13047.2	52.5451
13047.4	50.9076
13047.5	49.2654
13047.6	47.5918
13047.7	45.9111
13047.8	44.2957
13048	42.8495
13048.1	41.6681
13048.2	40.7712
13048.3	40.1457
13048.4	39.7533
13048.5	39.52
13048.6	39.3556
13048.8	39.1715
13048.9	38.9273
13049	38.6121
13049.1	38.2232
13049.2	37.7728
13049.4	37.272
13049.5	36.7233
13049.6	36.1294
13049.7	35.5189
13049.8	34.9455
13049.9	34.4782
13050	34.1851
13050.2	34.1272
13050.3	34.3758
13050.4	34.991
13050.5	35.9941
13050.6	37.345
13050.8	38.9547
13050.9	40.7507
13051	42.69
13051.1	44.7323
13051.2	46.8513
13051.3	49.0409
13051.5	51.286
13051.6	53.5573
13051.7	55.8458
13051.8	58.1592
13051.9	60.4994
13052	62.8799
13052.1	65.3212
13052.3	67.8044
13052.4	70.2809
13052.5	72.7005
13052.6	75.0238
13052.7	77.2412
13052.9	79.375
13053	81.4698
13053.1	83.5478
13053.2	85.5929
13053.3	87.5638
13053.4	89.4354
13053.5	91.2359
13053.7	92.9788
13053.8	94.6377
13053.9	96.1857
13054	97.6177
13054.1	98.923
13054.2	100.071
13054.4	101.06
13054.5	101.897
13054.6	102.576
13054.7	103.112
13054.8	103.547
13055	103.911
13055.1	104.171
13055.2	104.271
13055.3	104.193
13055.4	103.967
13055.5	103.647
13055.6	103.275
13055.8	102.861
13055.9	102.388
13056	101.834
13056.1	101.185
13056.2	100.434
13056.4	99.6031
13056.5	98.7248
13056.6	97.8134
13056.7	96.8695
13056.8	95.9085
13056.9	94.9545
13057	94.0055
13057.2	93.0448
13057.3	92.0543
13057.4	91.04
13057.5	90.0319
13057.6	89.0294
13057.8	88.0009
13057.9	86.9364
13058	85.8406
13058.1	84.7101
13058.2	83.5465
13058.3	82.3734
13058.5	81.2047
13058.6	80.0185
13058.7	78.8075
13058.8	77.5798
13058.9	76.344
13059	75.1128
13059.1	73.8952
13059.3	72.6871
13059.4	71.4632
13059.5	70.2108
13059.6	68.9267
13059.7	67.6209
13059.9	66.3398
13060	65.1403
13060.1	64.0555
13060.2	63.0841
13060.3	62.1974
13060.4	61.3635
13060.5	60.585
13060.7	59.889
13060.8	59.2957
13060.9	58.816
13061	58.4586
13061.1	58.2152
13061.2	58.0603
13061.4	57.9912
13061.5	58.0255
13061.6	58.1792
13061.7	58.4634
13061.8	58.8774
13062	59.4074
13062.1	60.0299
13062.2	60.7335
13062.3	61.5178
13062.4	62.3806
13062.5	63.3198
13062.6	64.3267
13062.8	65.396
13062.9	66.531
13063	67.7439
13063.1	69.0519
13063.2	70.4498
13063.4	71.9055
13063.5	73.3808
13063.6	74.8643
13063.7	76.362
13063.8	77.8651
13063.9	79.3592
13064	80.8199
13064.2	82.2265
13064.3	83.5793
13064.4	84.8775
13064.5	86.1116
13064.6	87.2896
13064.8	88.4405
13064.9	89.5723
13065	90.6608
13065.1	91.6708
13065.2	92.568
13065.3	93.3308
13065.5	93.9643
13065.6	94.5083
13065.7	95.0097
13065.8	95.4784
13065.9	95.8912
13066	96.2168
13066.1	96.4295
13066.3	96.5181
13066.4	96.4972
13066.5	96.3942
13066.6	96.2284
13066.7	95.9973
13066.9	95.6737
13067	95.2373
13067.1	94.687
13067.2	94.0246
13067.3	93.2498
13067.4	92.3765
13067.5	91.4247
13067.7	90.402
13067.8	89.3143
13067.9	88.1603
13068	86.9385
13068.1	85.65
13068.2	84.2919
13068.4	82.8548
13068.5	81.3304
13068.6	79.73
13068.7	78.0741
13068.8	76.387
13069	74.6758
13069.1	72.9298
13069.2	71.1582
13069.3	69.388
13069.4	67.6491
13069.5	65.9687
13069.6	64.3676
13069.8	62.8608
13069.9	61.4542
13070	60.1463
13070.1	58.9329
13070.2	57.8005
13070.4	56.7273
13070.5	55.6964
13070.6	54.7122
13070.7	53.7914
13070.8	52.9482
13070.9	52.1973
13071	51.5405
13071.2	50.9717
13071.3	50.4914
13071.4	50.101
13071.5	49.8011
13071.6	49.5897
13071.8	49.4648
13071.9	49.4218
13072	49.4493
13072.1	49.535
13072.2	49.6658
13072.3	49.8383
13072.5	50.054
13072.6	50.3004
13072.7	50.557
13072.8	50.8004
13072.9	51.0181
13073	51.2094
13073.1	51.3722
13073.3	51.4999
13073.4	51.5761
13073.5	51.5753
13073.6	51.4697
13073.7	51.2539
13073.9	50.947
13074	50.553
13074.1	50.0617
13074.2	49.4657
13074.3	48.759
13074.4	47.9374
13074.5	47.0019
13074.7	45.9603
13074.8	44.828
13074.9	43.6361
13075	42.4211
13075.1	41.2089
13075.2	40.0136
13075.4	38.8368
13075.5	37.6684
13075.6	36.4941
13075.7	35.315
13075.8	34.1486
13076	33.003
13076.1	31.8783
13076.2	30.7763
13076.3	29.7026
13076.4	28.665
13076.5	27.6711
13076.6	26.7284
13076.8	25.8397
13076.9	25.0038
13077	24.2178
13077.1	23.4763
13077.2	22.7773
13077.4	22.1221
13077.5	21.512
13077.6	20.946
13077.7	20.4195
13077.8	19.9294
13077.9	19.4746
13078	19.0533
13078.2	18.6631
13078.3	18.3021
13078.4	17.9676
13078.5	17.6534
13078.6	17.3522
13078.8	17.0664
13078.9	16.8064
13079	16.5811
13079.1	16.3952
13079.2	16.2491
13079.3	16.1424
13079.5	16.0748
13079.6	16.0438
13079.7	16.0442
13079.8	16.0674
13079.9	16.1068
13080	16.1573
13080.1	16.2145
13080.3	16.2792
13080.4	16.3562
13080.5	16.4493
13080.6	16.5592
13080.7	16.6883
13080.9	16.8436
13081	17.0341
13081.1	17.2625
13081.2	17.5244
13081.3	17.8186
13081.4	18.145
13081.5	18.5061
13081.7	18.9098
13081.8	19.3625
13081.9	19.8702
13082	20.4393
13082.1	21.0686
13082.2	21.7509
13082.4	22.4832
13082.5	23.2645
13082.6	24.0949
13082.7	24.978
13082.8	25.9173
13083	26.9124
13083.1	27.9666
13083.2	29.0798
13083.3	30.2382
13083.4	31.4349
13083.5	32.6709
13083.6	33.9458
13083.8	35.2592
13083.9	36.614
13084	38.0119
13084.1	39.4426
13084.2	40.8892
13084.4	42.3305
13084.5	43.757
13084.6	45.1737
13084.7	46.5829
13084.8	47.9822
13084.9	49.3634
13085	50.7208
13085.2	52.056
13085.3	53.3664
13085.4	54.645
13085.5	55.8846
13085.6	57.0844
13085.8	58.245
13085.9	59.371
13086	60.4754
13086.1	61.5552
13086.2	62.5915
13086.3	63.5677
13086.5	64.4779
13086.6	65.3231
13086.7	66.108
13086.8	66.8447
13086.9	67.5312
13087	68.155
13087.1	68.7073
13087.3	69.176
13087.4	69.5582
13087.5	69.8723
13087.6	70.1381
13087.7	70.3594
13087.9	70.5308
13088	70.637
13088.1	70.6556
13088.2	70.5759
13088.3	70.4065
13088.4	70.1664
13088.5	69.8765
13088.7	69.5505
13088.8	69.1816
13088.9	68.7557
13089	68.2664
13089.1	67.7119
13089.2	67.0882
13089.4	66.398
13089.5	65.6699
13089.6	64.9343
13089.7	64.2014
13089.8	63.4653
13090	62.7116
13090.1	61.9415
13090.2	61.178
13090.3	60.4542
13090.4	59.7826
13090.5	59.1539
13090.6	58.5663
13090.8	58.0197
13090.9	57.5161
13091	57.0514
13091.1	56.6129
13091.2	56.1892
13091.4	55.7692
13091.5	55.353
13091.6	54.9503
13091.7	54.5695
13091.8	54.2064
13091.9	53.8431
13092	53.4734
13092.2	53.0998
13092.3	52.7223
13092.4	52.3374
13092.5	51.9393
13092.6	51.5268
13092.8	51.1061
13092.9	50.6855
13093	50.2709
13093.1	49.8641
13093.2	49.4597
13093.3	49.0454
13093.5	48.6104
13093.6	48.1447
13093.7	47.6367
13093.8	47.0774
13093.9	46.4563
13094	45.7654
13094.1	45.0057
13094.3	44.1766
13094.4	43.28
13094.5	42.328
13094.6	41.3389
13094.7	40.3253
13094.9	39.2904
13095	38.233
13095.1	37.1466
13095.2	36.0265
13095.3	34.8769
13095.4	33.6976
13095.5	32.4855
13095.7	31.2462
13095.8	29.9869
13095.9	28.7093
13096	27.4107
13096.1	26.0922
13096.2	24.7589
13096.4	23.4246
13096.5	22.1064
13096.6	20.8171
13096.7	19.5677
13096.8	18.364
13097	17.2078
13097.1	16.1005
13097.2	15.0489
13097.3	14.0643
13097.4	13.1528
13097.5	12.3194
13097.6	11.5656
13097.8	10.889
13097.9	10.2884
13098	9.76209
13098.1	9.30766
13098.2	8.92514
13098.4	8.61925
13098.5	8.394
13098.6	8.24867
13098.7	8.18145
13098.8	8.18901
13098.9	8.26596
13099	8.40681
13099.2	8.60855
13099.3	8.86737
13099.4	9.17235
13099.5	9.50661
13099.6	9.85161
13099.8	10.1898
13099.9	10.5069
13100	10.7997
13100.1	11.0742
13100.2	11.3358
13100.3	11.5865
13100.5	11.8252
13100.6	12.0488
13100.7	12.2526
13100.8	12.4305
13100.9	12.5774
13101	12.6891
13101.1	12.7634
13101.3	12.8031
13101.4	12.8168
13101.5	12.8165
13101.6	12.8137
13101.7	12.8257
13101.9	12.8727
13102	12.9699
13102.1	13.1282
13102.2	13.3545
13102.3	13.6521
13102.4	14.0219
13102.5	14.465
13102.7	14.9857
13102.8	15.5869
13102.9	16.2694
13103	17.0294
13103.1	17.8605
13103.2	18.7589
13103.4	19.7209
13103.5	20.742
13103.6	21.815
13103.7	22.928
13103.8	24.0694
13104	25.2269
13104.1	26.3874
13104.2	27.5417
13104.3	28.6894
13104.4	29.8246
13104.5	30.9379
13104.6	32.0358
13104.8	33.1281
13104.9	34.2214
13105	35.3242
13105.1	36.4479
13105.2	37.5918
13105.4	38.7404
13105.5	39.8779
13105.6	40.9931
13105.7	42.0866
13105.8	43.167
13105.9	44.239
13106	45.3075
13106.2	46.3887
13106.3	47.4798
13106.4	48.5513
13106.5	49.5914
13106.6	50.6055
13106.8	51.6111
13106.9	52.6366
13107	53.7027
13107.1	54.7924
13107.2	55.8537
13107.3	56.8635
13107.5	57.832
13107.6	58.7796
13107.7	59.7352
13107.8	60.709
13107.9	61.6796
13108	62.6047
13108.1	63.4488
13108.3	64.1854
13108.4	64.7918
13108.5	65.2621
13108.6	65.6022
13108.7	65.8122
13108.9	65.8881
13109	65.8268
13109.1	65.6266
13109.2	65.2927
13109.3	64.831
13109.4	64.2454
13109.5	63.5355
13109.7	62.6944
13109.8	61.7237
13109.9	60.6414
13110	59.4585
13110.1	58.1719
13110.2	56.777
13110.4	55.2673
13110.5	53.6416
13110.6	51.9189
13110.7	50.1312
13110.8	48.3055
13111	46.4605
13111.1	44.5986
13111.2	42.7028
13111.3	40.7571
13111.4	38.7664
13111.5	36.7487
13111.6	34.7294
13111.8	32.7432
13111.9	30.812
13112	28.9328
13112.1	27.0836
13112.2	25.2476
13112.4	23.4275
13112.5	21.6492
13112.6	19.9547
13112.7	18.3641
13112.8	16.871
13112.9	15.4637
13113	14.1373
13113.2	12.8914
13113.3	11.7301
13113.4	10.6644
13113.5	9.69913
13113.6	8.83018
13113.8	8.04886
13113.9	7.34667
13114	6.71803
13114.1	6.15883
13114.2	5.66583
13114.3	5.23505
13114.5	4.86199
13114.6	4.54015
13114.7	4.26242
13114.8	4.02322
13114.9	3.81794
13115	3.64278
13115.1	3.49484
13115.3	3.37206
13115.4	3.27168
13115.5	3.19072
13115.6	3.12709
13115.7	3.07906
13115.9	3.04501
13116	3.02264
13116.1	3.00982
13116.2	3.00536
13116.3	3.00874
13116.4	3.02004
13116.5	3.03893
13116.7	3.06538
13116.8	3.09938
13116.9	3.14097
13117	3.19037
13117.1	3.24667
13117.2	3.30866
13117.4	3.3763
13117.5	3.45189
13117.6	3.53815
13117.7	3.63762
13117.8	3.75032
13118	3.87184
13118.1	3.99943
13118.2	4.13475
13118.3	4.28256
13118.4	4.44889
13118.5	4.64004
13118.6	4.85693
13118.8	5.09361
13118.9	5.34617
13119	5.61436
13119.1	5.90061
13119.2	6.20967
13119.4	6.54644
13119.5	6.91378
13119.6	7.31178
13119.7	7.73757
13119.8	8.18561
13119.9	8.6539
13120	9.14435
13120.2	9.65788
13120.3	10.1954
13120.4	10.7576
13120.5	11.3397
13120.6	11.9315
13120.8	12.5282
13120.9	13.132
13121	13.7444
13121.1	14.3654
13121.2	14.9893
13121.3	15.606
13121.5	16.2092
13121.6	16.7962
13121.7	17.3663
13121.8	17.9162
13121.9	18.4402
13122	18.931
13122.1	19.3845
13122.3	19.8014
13122.4	20.1864
13122.5	20.547
13122.6	20.8837
13122.7	21.1838
13122.9	21.4288
13123	21.6098
13123.1	21.7263
13123.2	21.788
13123.3	21.8151
13123.4	21.8101
13123.5	21.7579
13123.7	21.6468
13123.8	21.4685
13123.9	21.2186
13124	20.9077
13124.1	20.5611
13124.2	20.1991
13124.4	19.8382
13124.5	19.4918
13124.6	19.1695
13124.7	18.8856
13124.8	18.6478
13125	18.4516
13125.1	18.2914
13125.2	18.1599
13125.3	18.0417
13125.4	17.9153
13125.5	17.7569
13125.6	17.5442
13125.8	17.2613
13125.9	16.9155
13126	16.5345
13126.1	16.1399
13126.2	15.7408
13126.4	15.3417
13126.5	14.9451
13126.6	14.552
13126.7	14.1606
13126.8	13.77
13126.9	13.3795
13127	12.9859
13127.2	12.5873
13127.3	12.1835
13127.4	11.7754
13127.5	11.3644
13127.6	10.9488
13127.8	10.524
13127.9	10.0884
13128	9.6455
13128.1	9.20224
13128.2	8.76295
13128.3	8.32781
13128.5	7.89565
13128.6	7.46645
13128.7	7.04164
13128.8	6.62172
13128.9	6.20803
13129	5.80337
13129.1	5.41016
13129.3	5.03069
13129.4	4.66751
13129.5	4.32385
13129.6	4.0021
13129.7	3.70398
13129.9	3.43149
13130	3.18644
13130.1	2.97048
13130.2	2.78349
13130.3	2.62427
13130.4	2.49173
13130.5	2.38505
13130.7	2.30377
13130.8	2.24674
13130.9	2.21224
13131	2.19832
13131.1	2.20346
13131.2	2.22679
13131.4	2.2677
13131.5	2.32624
13131.6	2.40286
13131.7	2.49845
13131.8	2.61488
13132	2.7556
13132.1	2.92509
13132.2	3.12732
13132.3	3.36607
13132.4	3.64504
13132.5	3.96747
13132.6	4.33699
13132.8	4.75763
13132.9	5.23296
13133	5.76555
13133.1	6.35635
13133.2	7.00432
13133.4	7.70633
13133.5	8.45778
13133.6	9.25351
13133.7	10.0907
13133.8	10.9682
13133.9	11.8784
13134	12.8075
13134.2	13.7439
13134.3	14.6786
13134.4	15.6019
13134.5	16.4998
13134.6	17.3575
13134.8	18.1641
13134.9	18.9127
13135	19.6003
13135.1	20.2265
13135.2	20.7889
13135.3	21.2778
13135.5	21.6811
13135.6	21.9995
13135.7	22.2439
13135.8	22.4283
13135.9	22.5605
13136	22.6332
13136.1	22.6386
13136.3	22.5821
13136.4	22.477
13136.5	22.3346
13136.6	22.164
13136.7	21.9764
13136.9	21.7725
13137	21.5509
13137.1	21.3253
13137.2	21.1105
13137.3	20.9094
13137.4	20.7202
13137.5	20.552
13137.7	20.4189
13137.8	20.3314
13137.9	20.2909
13138	20.2895
13138.1	20.3275
13138.2	20.4137
13138.4	20.5567
13138.5	20.7703
13138.6	21.0719
13138.7	21.4691
13138.8	21.9592
13139	22.5379
13139.1	23.1991
13139.2	23.9389
13139.3	24.7674
13139.4	25.7014
13139.5	26.7453
13139.6	27.8897
13139.8	29.1168
13139.9	30.4147
13140	31.7844
13140.1	33.2221
13140.2	34.7207
13140.4	36.2598
13140.5	37.8035
13140.6	39.3176
13140.7	40.7896
13140.8	42.2333
13140.9	43.6525
13141	45.0379
13141.2	46.364
13141.3	47.6087
13141.4	48.7935
13141.5	49.9314
13141.6	51.0088
13141.8	52.0075
13141.9	52.9359
13142	53.8201
13142.1	54.6579
13142.2	55.4424
13142.3	56.1595
13142.5	56.7939
13142.6	57.3435
13142.7	57.8153
13142.8	58.2209
13142.9	58.5605
13143	58.8243
13143.1	58.9742
13143.3	58.9799
13143.4	58.8479
13143.5	58.5886
13143.6	58.2341
13143.7	57.8724
13143.9	57.6472
13144	57.7473
13144.1	58.358
13144.2	59.5444
13144.3	61.1034
13144.4	62.4001
13144.5	62.2237
13144.7	59.0944
13144.8	52.6687
13144.9	44.9934
13145	39.1936
13145.1	36.7841
13145.2	36.9641
13145.4	38.0686
13145.5	38.9605
13145.6	39.2383
13145.7	38.8794
13145.8	38.0211
13146	36.8599
13146.1	35.5719
13146.2	34.2753
13146.3	33.029
13146.4	31.8431
13146.5	30.704
13146.6	29.6011
13146.8	28.523
13146.9	27.4718
13147	26.4623
13147.1	25.5045
13147.2	24.6022
13147.4	23.7459
13147.5	22.9268
13147.6	22.1401
13147.7	21.3779
13147.8	20.6309
13147.9	19.8895
13148	19.1504
13148.2	18.4151
13148.3	17.6874
13148.4	16.9729
13148.5	16.2757
13148.6	15.5993
13148.8	14.945
13148.9	14.3145
13149	13.7108
13149.1	13.1352
13149.2	12.5869
13149.3	12.0634
13149.5	11.5629
13149.6	11.085
13149.7	10.6301
13149.8	10.199
13149.9	9.79194
13150	9.40817
13150.1	9.04664
13150.3	8.70761
13150.4	8.39245
13150.5	8.10277
13150.6	7.84066
13150.7	7.60771
13150.9	7.40459
13151	7.23188
13151.1	7.09044
13151.2	6.9817
13151.3	6.9078
13151.4	6.87143
13151.5	6.87485
13151.7	6.9199
13151.8	7.00904
13151.9	7.1453
13152	7.3324
13152.1	7.57326
13152.2	7.87009
13152.4	8.22604
13152.5	8.64475
13152.6	9.12976
13152.7	9.6856
13152.8	10.3183
13153	11.0275
13153.1	11.8054
13153.2	12.6487
13153.3	13.5592
13153.4	14.5384
13153.5	15.5938
13153.6	16.7387
13153.8	17.9747
13153.9	19.2896
13154	20.679
13154.1	22.1465
13154.2	23.6918
13154.4	25.3141
13154.5	27.0142
13154.6	28.7802
13154.7	30.5884
13154.8	32.4106
13154.9	34.2182
13155	35.9891
13155.2	37.7069
13155.3	39.3568
13155.4	40.9157
13155.5	42.3556
13155.6	43.6555
13155.8	44.7992
13155.9	45.783
13156	46.615
13156.1	47.306
13156.2	47.865
13156.3	48.2939
13156.5	48.5962
13156.6	48.7835
13156.7	48.8678
13156.8	48.8645
13156.9	48.7829
13157	48.6212
13157.1	48.3709
13157.3	48.0239
13157.4	47.5869
13157.5	47.0688
13157.6	46.4805
13157.7	45.8371
13157.9	45.152
13158	44.4385
13158.1	43.6982
13158.2	42.9186
13158.3	42.1121
13158.4	41.321
13158.5	40.5687
13158.7	39.8416
13158.8	39.1165
13158.9	38.3912
13159	37.6779
13159.1	36.9945
13159.2	36.3451
13159.4	35.7129
13159.5	35.0986
13159.6	34.5191
13159.7	33.9861
13159.8	33.5011
13160	33.0549
13160.1	32.6447
13160.2	32.2837
13160.3	31.9868
13160.4	31.7464
13160.5	31.5381
13160.6	31.3475
13160.8	31.174
13160.9	31.0202
13161	30.8925
13161.1	30.7981
13161.2	30.7405
13161.4	30.723
13161.5	30.7479
13161.6	30.8208
13161.7	30.9491
13161.8	31.1315
13161.9	31.357
13162	31.6025
13162.2	31.8422
13162.3	32.0489
13162.4	32.1882
13162.5	32.2264
13162.6	32.1399
13162.8	31.9273
13162.9	31.6068
13163	31.1961
13163.1	30.7137
13163.2	30.1828
13163.3	29.6344
13163.5	29.1041
13163.6	28.611
13163.7	28.1548
13163.8	27.7251
13163.9	27.3182
13164	26.939
13164.1	26.5853
13164.3	26.2535
13164.4	25.9408
13164.5	25.6477
13164.6	25.3817
13164.7	25.1403
13164.9	24.9121
13165	24.6941
13165.1	24.4946
13165.2	24.3272
13165.3	24.1975
13165.4	24.1044
13165.5	24.0438
13165.7	24.0093
13165.8	24.0028
13165.9	24.0252
13166	24.0738
13166.1	24.1459
13166.2	24.2375
13166.4	24.3466
13166.5	24.4654
13166.6	24.5815
13166.7	24.6845
13166.8	24.7645
13167	24.8132
13167.1	24.8219
13167.2	24.7833
13167.3	24.6961
13167.4	24.5632
13167.5	24.3933
13167.6	24.195
13167.8	23.9728
13167.9	23.73
13168	23.4655
13168.1	23.1791
13168.2	22.8786
13168.4	22.5729
13168.5	22.2636
13168.6	21.9459
13168.7	21.6174
13168.8	21.2821
13168.9	20.9432
13169	20.5996
13169.2	20.2451
13169.3	19.8746
13169.4	19.4928
13169.5	19.1017
13169.6	18.6953
13169.8	18.2663
13169.9	17.8093
13170	17.3298
13170.1	16.842
13170.2	16.3622
13170.3	15.8965
13170.5	15.4392
13170.6	14.9874
13170.7	14.5379
13170.8	14.0848
13170.9	13.6283
13171	13.1691
13171.1	12.7138
13171.3	12.2704
13171.4	11.8378
13171.5	11.4182
13171.6	11.0246
13171.7	10.6828
13171.9	10.4189
13172	10.2502
13172.1	10.1902
13172.2	10.2412
13172.3	10.3979
13172.4	10.6455
13172.5	10.9588
13172.7	11.3193
13172.8	11.7183
13172.9	12.1555
13173	12.6316
13173.1	13.1454
13173.2	13.6989
13173.4	14.2932
13173.5	14.9269
13173.6	15.5921
13173.7	16.2781
13173.8	16.9872
13174	17.7296
13174.1	18.5084
13174.2	19.3151
13174.3	20.1359
13174.4	20.9697
13174.5	21.8314
13174.6	22.7268
13174.8	23.6466
13174.9	24.5735
13175	25.4944
13175.1	26.4127
13175.2	27.3386
13175.4	28.2833
13175.5	29.2444
13175.6	30.2117
13175.7	31.1722
13175.8	32.1106
13175.9	33.0326
13176	33.9428
13176.2	34.8306
13176.3	35.6838
13176.4	36.5047
13176.5	37.3049
13176.6	38.0719
13176.8	38.7953
13176.9	39.4722
13177	40.0953
13177.1	40.6737
13177.2	41.2243
13177.3	41.7397
13177.5	42.1939
13177.6	42.5735
13177.7	42.8833
13177.8	43.1482
13177.9	43.3913
13178	43.613
13178.1	43.7988
13178.3	43.9408
13178.4	44.0421
13178.5	44.1048
13178.6	44.1317
13178.7	44.1122
13178.9	44.0365
13179	43.9081
13179.1	43.7181
13179.2	43.447
13179.3	43.0766
13179.4	42.6115
13179.5	42.0903
13179.7	41.5612
13179.8	41.0584
13179.9	40.6083
13180	40.2473
13180.1	40.0096
13180.2	39.896
13180.4	39.8744
13180.5	39.8978
13180.6	39.933
13180.7	39.9701
13180.8	39.9913
13181	39.9746
13181.1	39.9133
13181.2	39.8167
13181.3	39.7019
13181.4	39.5723
13181.5	39.4218
13181.6	39.2461
13181.8	39.0518
13181.9	38.8602
13182	38.6763
13182.1	38.49
13182.2	38.3027
13182.4	38.1279
13182.5	37.9825
13182.6	37.8702
13182.7	37.7834
13182.8	37.7045
13182.9	37.6159
13183	37.523
13183.2	37.4314
13183.3	37.3419
13183.4	37.2679
13183.5	37.2227
13183.6	37.1944
13183.8	37.1583
13183.9	37.1149
13184	37.0843
13184.1	37.0902
13184.2	37.156
13184.3	37.2919
13184.5	37.4858
13184.6	37.71
13184.7	37.95
13184.8	38.2227
13184.9	38.5511
13185	38.9437
13185.1	39.4026
13185.3	39.93
13185.4	40.5299
13185.5	41.2112
13185.6	41.9806
13185.7	42.8379
13185.9	43.7768
13186	44.7895
13186.1	45.8763
13186.2	47.0337
13186.3	48.2527
13186.4	49.5195
13186.5	50.8175
13186.7	52.1437
13186.8	53.5004
13186.9	54.8904
13187	56.3095
13187.1	57.7412
13187.2	59.1781
13187.4	60.6108
13187.5	62.0309
13187.6	63.4397
13187.7	64.8368
13187.8	66.2285
13188	67.6106
13188.1	68.9585
13188.2	70.2459
13188.3	71.4689
13188.4	72.6499
13188.5	73.8057
13188.6	74.9388
13188.8	76.0413
13188.9	77.0998
13189	78.1017
13189.1	79.0451
13189.2	79.9381
13189.4	80.7775
13189.5	81.5524
13189.6	82.2515
13189.7	82.8673
13189.8	83.384
13189.9	83.7918
13190	84.1048
13190.2	84.3217
13190.3	84.4367
13190.4	84.4543
13190.5	84.3638
13190.6	84.1477
13190.8	83.8192
13190.9	83.4259
13191	82.9907
13191.1	82.4983
13191.2	81.9249
13191.3	81.2467
13191.5	80.453
13191.6	79.5697
13191.7	78.653
13191.8	77.7311
13191.9	76.7802
13192	75.7738
13192.1	74.7135
13192.3	73.6235
13192.4	72.5559
13192.5	71.5572
13192.6	70.6339
13192.7	69.771
13192.9	68.9411
13193	68.1273
13193.1	67.3243
13193.2	66.5426
13193.3	65.8168
13193.4	65.1528
13193.5	64.521
13193.7	63.887
13193.8	63.2511
13193.9	62.6519
13194	62.1113
13194.1	61.6293
13194.2	61.1876
13194.4	60.7698
13194.5	60.3787
13194.6	60.0143
13194.7	59.6753
13194.8	59.3543
13195	59.0453
13195.1	58.7494
13195.2	58.4584
13195.3	58.1612
13195.4	57.8552
13195.5	57.5541
13195.6	57.268
13195.8	56.9819
13195.9	56.6802
13196	56.3632
13196.1	56.0462
13196.2	55.7447
13196.4	55.4604
13196.5	55.1902
13196.6	54.9329
13196.7	54.6899
13196.8	54.4546
13196.9	54.2173
13197	53.9576
13197.2	53.642
13197.3	53.2664
13197.4	52.8516
13197.5	52.4118
13197.6	51.9485
13197.8	51.4643
13197.9	50.9616
13198	50.4351
13198.1	49.8988
13198.2	49.3672
13198.3	48.8381
13198.5	48.32
13198.6	47.8366
13198.7	47.4026
13198.8	47.0096
13198.9	46.6544
13199	46.3543
13199.1	46.1304
13199.3	45.9914
13199.4	45.929
13199.5	45.9235
13199.6	45.9607
13199.7	46.0451
13199.9	46.186
13200	46.3911
13200.1	46.6576
13200.2	46.9644
13200.3	47.273
13200.4	47.541
13200.5	47.7499
13200.7	47.9111
13200.8	48.0423
13200.9	48.1435
13201	48.2002
13201.1	48.1931
13201.2	48.1035
13201.4	47.9171
13201.5	47.6211
13201.6	47.1981
13201.7	46.6468
13201.8	45.9927
13202	45.2518
13202.1	44.426
13202.2	43.5055
13202.3	42.4717
13202.4	41.3256
13202.5	40.0906
13202.6	38.7967
13202.8	37.4613
13202.9	36.0915
13203	34.6932
13203.1	33.268
13203.2	31.821
13203.4	30.37
13203.5	28.9397
13203.6	27.5473
13203.7	26.2017
13203.8	24.9073
13203.9	23.6683
13204	22.4889
13204.2	21.3752
13204.3	20.341
13204.4	19.3936
13204.5	18.5311
13204.6	17.7468
13204.8	17.0366
13204.9	16.4002
13205	15.834
13205.1	15.3364
13205.2	14.9054
13205.3	14.5366
13205.5	14.2287
13205.6	13.982
13205.7	13.7943
13205.8	13.657
13205.9	13.5604
13206	13.4964
13206.1	13.4606
13206.3	13.4534
13206.4	13.473
13206.5	13.5145
13206.6	13.5734
13206.7	13.6435
13206.9	13.7201
13207	13.8051
13207.1	13.9046
13207.2	14.018
13207.3	14.1381
13207.4	14.2598
13207.5	14.3811
13207.7	14.5041
13207.8	14.6297
13207.9	14.7568
13208	14.8769
13208.1	14.9781
13208.2	15.0614
13208.4	15.1298
13208.5	15.1824
13208.6	15.2226
13208.7	15.2631
13208.8	15.3107
13209	15.3548
13209.1	15.39
13209.2	15.421
13209.3	15.4562
13209.4	15.509
13209.5	15.5899
13209.6	15.6981
13209.8	15.8256
13209.9	15.9742
13210	16.1564
13210.1	16.3803
13210.2	16.648
13210.4	16.9582
13210.5	17.3093
13210.6	17.6994
13210.7	18.1277
13210.8	18.5953
13210.9	19.0997
13211	19.6335
13211.2	20.1862
13211.3	20.7471
13211.4	21.3083
13211.5	21.8651
13211.6	22.4186
13211.8	22.9749
13211.9	23.5376
13212	24.1018
13212.1	24.6632
13212.2	25.2191
13212.3	25.7722
13212.5	26.3302
13212.6	26.8941
13212.7	27.454
13212.8	27.9948
13212.9	28.505
13213	28.9691
13213.1	29.3764
13213.3	29.7277
13213.4	30.0201
13213.5	30.2464
13213.6	30.399
13213.7	30.4786
13213.9	30.4945
13214	30.4592
13214.1	30.3871
13214.2	30.2916
13214.3	30.1899
13214.4	30.0969
13214.5	30.0206
13214.7	29.9685
13214.8	29.9478
13214.9	29.9631
13215	30.004
13215.1	30.0623
13215.2	30.152
13215.4	30.2843
13215.5	30.4604
13215.6	30.6794
13215.7	30.9399
13215.8	31.2322
13216	31.5549
13216.1	31.9207
13216.2	32.3207
13216.3	32.7378
13216.4	33.1606
13216.5	33.5845
13216.6	34.0158
13216.8	34.4681
13216.9	34.9397
13217	35.3939
13217.1	35.8022
13217.2	36.1565
13217.4	36.46
13217.5	36.7278
13217.6	36.9704
13217.7	37.1898
13217.8	37.3694
13217.9	37.4851
13218	37.5178
13218.2	37.4673
13218.3	37.352
13218.4	37.1821
13218.5	36.9597
13218.6	36.6778
13218.8	36.3188
13218.9	35.8675
13219	35.3232
13219.1	34.698
13219.2	33.9918
13219.3	33.1928
13219.5	32.2952
13219.6	31.2993
13219.7	30.21
13219.8	29.0375
13219.9	27.7965
13220	26.498
13220.1	25.1435
13220.3	23.7344
13220.4	22.2807
13220.5	20.7969
13220.6	19.3022
13220.7	17.8137
13220.9	16.342
13221	14.9004
13221.1	13.5057
13221.2	12.1685
13221.3	10.8894
13221.4	9.67407
13221.5	8.53838
13221.7	7.49768
13221.8	6.5617
13221.9	5.72928
13222	4.99236
13222.1	4.34426
13222.2	3.78038
13222.4	3.29573
13222.5	2.88521
13222.6	2.5442
13222.7	2.26567
13222.8	2.04162
13223	1.8653
13223.1	1.73072
13223.2	1.63216
13223.3	1.56573
13223.4	1.53038
13223.5	1.52562
13223.6	1.55057
13223.8	1.60446
13223.9	1.68769
13224	1.80229
13224.1	1.95072
13224.2	2.13536
13224.4	2.35697
13224.5	2.61551
13224.6	2.91263
13224.7	3.25049
13224.8	3.63026
13224.9	4.05165
13225	4.51415
13225.2	5.01365
13225.3	5.54336
13225.4	6.09845
13225.5	6.67232
13225.6	7.25713
13225.8	7.84743
13225.9	8.43912
13226	9.02472
13226.1	9.59722
13226.2	10.1516
13226.3	10.6784
13226.5	11.1715
13226.6	11.6324
13226.7	12.066
13226.8	12.4768
13226.9	12.8713
13227	13.257
13227.1	13.6372
13227.3	14.0204
13227.4	14.4086
13227.5	14.7979
13227.6	15.1907
13227.7	15.5972
13227.9	16.0329
13228	16.5008
13228.1	16.9943
13228.2	17.5073
13228.3	18.0398
13228.4	18.5997
13228.5	19.1898
13228.7	19.8112
13228.8	20.4618
13228.9	21.1346
13229	21.8255
13229.1	22.5308
13229.2	23.2519
13229.4	23.9853
13229.5	24.7143
13229.6	25.4226
13229.7	26.0967
13229.8	26.7285
13230	27.3241
13230.1	27.8942
13230.2	28.4392
13230.3	28.9483
13230.4	29.4143
13230.5	29.8376
13230.6	30.2159
13230.8	30.5617
13230.9	30.9042
13231	31.2569
13231.1	31.6158
13231.2	31.9628
13231.4	32.2733
13231.5	32.5236
13231.6	32.6941
13231.7	32.7668
13231.8	32.7179
13231.9	32.5366
13232	32.2247
13232.2	31.7867
13232.3	31.2292
13232.4	30.5613
13232.5	29.7974
13232.6	28.9631
13232.8	28.0833
13232.9	27.1638
[truncated: 15,147 more rows]

## Sheet: Y32TAG+Both
Raw Mass spectrometry Data for Fig. 3e
mass	int
x	y
13000	438.76				7D12-pcY=		14376.4
13000.1	219.999
13000.2	88.5639
13000.4	36.2852				14241.4
13000.5	19.8402				181.07
13000.6	17.4067				316.11
13000.7	21.4316
13000.8	28.9204
13000.9	37.7793
13001	46.1166
13001.2	52.5233
13001.3	56.4336
13001.4	58.1492
13001.5	58.4081
13001.6	57.9771
13001.8	57.4389
13001.9	57.0926
13002	57.0119
13002.1	57.1509
13002.2	57.4108
13002.3	57.6967
13002.5	57.9488
13002.6	58.1297
13002.7	58.223
13002.8	58.2334
13002.9	58.1686
13003	58.0338
13003.1	57.8315
13003.3	57.5652
13003.4	57.2385
13003.5	56.8658
13003.6	56.4686
13003.7	56.0471
13003.9	55.5904
13004	55.0884
13004.1	54.5356
13004.2	53.9314
13004.3	53.2899
13004.4	52.6367
13004.5	51.9867
13004.7	51.3452
13004.8	50.7098
13004.9	50.072
13005	49.4228
13005.1	48.7652
13005.2	48.1147
13005.4	47.4793
13005.5	46.8567
13005.6	46.2304
13005.7	45.5788
13005.8	44.8912
13006	44.1708
13006.1	43.4311
13006.2	42.6927
13006.3	41.9823
13006.4	41.3165
13006.5	40.6942
13006.6	40.1126
13006.8	39.5755
13006.9	39.089
13007	38.6586
13007.1	38.2914
13007.2	37.9885
13007.4	37.7453
13007.5	37.5609
13007.6	37.4301
13007.7	37.3432
13007.8	37.2913
13007.9	37.2631
13008	37.2518
13008.2	37.2577
13008.3	37.2841
13008.4	37.3369
13008.5	37.4251
13008.6	37.5373
13008.8	37.6423
13008.9	37.7315
13009	37.816
13009.1	37.9011
13009.2	37.988
13009.3	38.0793
13009.5	38.1726
13009.6	38.2604
13009.7	38.3313
13009.8	38.3653
13009.9	38.3522
13010	38.2926
13010.1	38.1865
13010.3	38.0328
13010.4	37.8329
13010.5	37.591
13010.6	37.3072
13010.7	36.9823
13010.9	36.6147
13011	36.2004
13011.1	35.7417
13011.2	35.2471
13011.3	34.7273
13011.4	34.1874
13011.5	33.6358
13011.7	33.0862
13011.8	32.542
13011.9	32.0012
13012	31.4652
13012.1	30.9393
13012.2	30.4332
13012.4	29.9536
13012.5	29.5023
13012.6	29.0796
13012.7	28.6863
13012.8	28.323
13013	27.9957
13013.1	27.7179
13013.2	27.4961
13013.3	27.3306
13013.4	27.2195
13013.5	27.158
13013.6	27.1393
13013.8	27.1607
13013.9	27.2224
13014	27.3179
13014.1	27.4462
13014.2	27.6084
13014.4	27.7988
13014.5	28.012
13014.6	28.2469
13014.7	28.5039
13014.8	28.7832
13014.9	29.0909
13015	29.4272
13015.2	29.7836
13015.3	30.1518
13015.4	30.5228
13015.5	30.8866
13015.6	31.2412
13015.8	31.5922
13015.9	31.938
13016	32.2735
13016.1	32.5971
13016.2	32.9078
13016.3	33.2026
13016.5	33.481
13016.6	33.7436
13016.7	33.9849
13016.8	34.1997
13016.9	34.3856
13017	34.5399
13017.1	34.6684
13017.3	34.7828
13017.4	34.8839
13017.5	34.9647
13017.6	35.0226
13017.7	35.0596
13017.9	35.0796
13018	35.0877
13018.1	35.0873
13018.2	35.0778
13018.3	35.0537
13018.4	35.0095
13018.5	34.9469
13018.7	34.8723
13018.8	34.7908
13018.9	34.706
13019	34.6223
13019.1	34.5342
13019.2	34.4316
13019.4	34.3105
13019.5	34.1729
13019.6	34.0286
13019.7	33.8852
13019.8	33.7443
13020	33.601
13020.1	33.4476
13020.2	33.2837
13020.3	33.1131
13020.4	32.937
13020.5	32.7546
13020.6	32.5658
13020.8	32.3645
13020.9	32.1401
13021	31.891
13021.1	31.6224
13021.2	31.3361
13021.4	31.031
13021.5	30.7116
13021.6	30.384
13021.7	30.0478
13021.8	29.7022
13021.9	29.3478
13022	28.9861
13022.2	28.6137
13022.3	28.2214
13022.4	27.8074
13022.5	27.3854
13022.6	26.9767
13022.8	26.588
13022.9	26.2157
13023	25.8577
13023.1	25.5134
13023.2	25.1835
13023.3	24.8666
13023.5	24.5594
13023.6	24.2753
13023.7	24.0422
13023.8	23.8716
13023.9	23.7581
13024	23.6942
13024.1	23.6753
13024.3	23.7009
13024.4	23.769
13024.5	23.8763
13024.6	24.0309
13024.7	24.254
13024.9	24.5513
13025	24.9107
13025.1	25.3213
13025.2	25.7767
13025.3	26.27
13025.4	26.7898
13025.5	27.3199
13025.7	27.8514
13025.8	28.3831
13025.9	28.9102
13026	29.427
13026.1	29.9297
13026.2	30.4137
13026.4	30.8722
13026.5	31.2981
13026.6	31.6869
13026.7	32.0351
13026.8	32.3406
13027	32.5983
13027.1	32.7998
13027.2	32.9348
13027.3	32.9952
13027.4	32.9864
13027.5	32.9192
13027.6	32.8044
13027.8	32.6386
13027.9	32.4042
13028	32.0924
13028.1	31.7038
13028.2	31.2491
13028.4	30.7495
13028.5	30.2316
13028.6	29.7051
13028.7	29.1603
13028.8	28.5927
13028.9	28.0054
13029	27.4086
13029.2	26.8097
13029.3	26.2033
13029.4	25.5662
13029.5	24.8653
13029.6	24.0815
13029.8	23.2078
13029.9	22.2461
13030	21.2036
13030.1	20.0898
13030.2	18.9038
13030.3	17.6349
13030.5	16.2789
13030.6	14.8377
13030.7	13.3334
13030.8	11.8094
13030.9	10.3145
13031	8.9068
13031.1	7.64896
13031.3	6.59265
13031.4	5.76141
13031.5	5.14761
13031.6	4.71977
13031.7	4.43043
13031.9	4.23013
13032	4.07673
13032.1	3.9407
13032.2	3.80559
13032.3	3.6624
13032.4	3.50669
13032.5	3.33709
13032.7	3.15383
13032.8	2.95818
13032.9	2.75342
13033	2.54459
13033.1	2.33551
13033.2	2.12901
13033.4	1.92832
13033.5	1.73733
13033.6	1.56093
13033.7	1.40573
13033.8	1.27962
13034	1.18954
13034.1	1.141
13034.2	1.13714
13034.3	1.17785
13034.4	1.2597
13034.5	1.37587
13034.6	1.51706
13034.8	1.67278
13034.9	1.83342
13035	1.99105
13035.1	2.14043
13035.2	2.27995
13035.4	2.41115
13035.5	2.53756
13035.6	2.6643
13035.7	2.79706
13035.8	2.93844
13035.9	3.08865
13036	3.24754
13036.2	3.41372
13036.3	3.58535
13036.4	3.76234
13036.5	3.94674
13036.6	4.13967
13036.8	4.3412
13036.9	4.55101
13037	4.76802
13037.1	4.9923
13037.2	5.22556
13037.3	5.47002
13037.5	5.72745
13037.6	5.99916
13037.7	6.28612
13037.8	6.58895
13037.9	6.90821
13038	7.24416
13038.1	7.59685
13038.3	7.96584
13038.4	8.34881
13038.5	8.74283
13038.6	9.14748
13038.7	9.56424
13038.9	9.9945
13039	10.441
13039.1	10.906
13039.2	11.3889
13039.3	11.8902
13039.4	12.4126
13039.5	12.9593
13039.7	13.5333
13039.8	14.1373
13039.9	14.7696
13040	15.4236
13040.1	16.0964
13040.2	16.79
13040.4	17.5069
13040.5	18.2483
13040.6	19.0133
13040.7	19.7983
13040.8	20.5978
13041	21.4068
13041.1	22.2229
13041.2	23.0471
13041.3	23.879
13041.4	24.7142
13041.5	25.5458
13041.6	26.366
13041.8	27.1674
13041.9	27.9469
13042	28.7056
13042.1	29.4404
13042.2	30.1424
13042.4	30.8031
13042.5	31.4157
13042.6	31.9779
13042.7	32.4968
13042.8	32.9887
13042.9	33.4656
13043	33.9343
13043.2	34.397
13043.3	34.8502
13043.4	35.2931
13043.5	35.7253
13043.6	36.1348
13043.8	36.4971
13043.9	36.785
13044	36.9833
13044.1	37.0933
13044.2	37.1313
13044.3	37.1312
13044.5	37.128
13044.6	37.139
13044.7	37.1595
13044.8	37.1714
13044.9	37.1601
13045	37.1268
13045.1	37.0856
13045.3	37.0564
13045.4	37.0518
13045.5	37.0696
13045.6	37.1015
13045.7	37.1373
13045.9	37.1712
13046	37.2103
13046.1	37.2775
13046.2	37.3925
13046.3	37.5452
13046.4	37.7154
13046.5	37.8892
13046.7	38.056
13046.8	38.2087
13046.9	38.3644
13047	38.5577
13047.1	38.7934
13047.2	39.0539
13047.4	39.3261
13047.5	39.5908
13047.6	39.82
13047.7	40.0145
13047.8	40.2011
13048	40.3894
13048.1	40.5762
13048.2	40.7562
13048.3	40.9229
13048.4	41.0696
13048.5	41.1971
13048.6	41.3183
13048.8	41.4431
13048.9	41.5781
13049	41.7237
13049.1	41.8735
13049.2	42.0229
13049.4	42.1693
13049.5	42.3198
13049.6	42.4873
13049.7	42.6835
13049.8	42.9125
13049.9	43.1706
13050	43.4503
13050.2	43.7392
13050.3	44.0379
13050.4	44.3503
13050.5	44.6715
13050.6	44.9974
13050.8	45.3297
13050.9	45.6665
13051	46.003
13051.1	46.3544
13051.2	46.7267
13051.3	47.1077
13051.5	47.4911
13051.6	47.8736
13051.7	48.2493
13051.8	48.6087
13051.9	48.9547
13052	49.2918
13052.1	49.6151
13052.3	49.9154
13052.4	50.1769
13052.5	50.3945
13052.6	50.5752
13052.7	50.7246
13052.9	50.8443
13053	50.9331
13053.1	50.9816
13053.2	50.9713
13053.3	50.8934
13053.4	50.7419
13053.5	50.5164
13053.7	50.2233
13053.8	49.8653
13053.9	49.4299
13054	48.8999
13054.1	48.2785
13054.2	47.5721
13054.4	46.7869
13054.5	45.933
13054.6	45.0167
13054.7	44.0398
13054.8	42.9976
13055	41.8905
13055.1	40.7276
13055.2	39.5254
13055.3	38.3022
13055.4	37.0736
13055.5	35.8496
13055.6	34.6353
13055.8	33.4371
13055.9	32.2624
13056	31.1176
13056.1	30.0086
13056.2	28.9416
13056.4	27.921
13056.5	26.9491
13056.6	26.0286
13056.7	25.1627
13056.8	24.3522
13056.9	23.5958
13057	22.8924
13057.2	22.2403
13057.3	21.6372
13057.4	21.0835
13057.5	20.5816
13057.6	20.1303
13057.8	19.725
13057.9	19.3615
13058	19.0394
13058.1	18.7612
13058.2	18.5311
13058.3	18.3544
13058.5	18.2332
13058.6	18.1664
13058.7	18.1553
13058.8	18.2031
13058.9	18.3128
13059	18.4853
13059.1	18.7198
13059.3	19.0093
13059.4	19.3411
13059.5	19.7025
13059.6	20.0834
13059.7	20.4812
13059.9	20.9003
13060	21.3489
13060.1	21.8335
13060.2	22.3594
13060.3	22.9266
13060.4	23.5303
13060.5	24.1674
13060.7	24.8353
13060.8	25.5312
13060.9	26.2495
13061	26.9806
13061.1	27.7162
13061.2	28.4494
13061.4	29.1786
13061.5	29.9067
13061.6	30.6406
13061.7	31.3864
13061.8	32.1411
13062	32.9013
13062.1	33.6654
13062.2	34.432
13062.3	35.1999
13062.4	35.9763
13062.5	36.7723
13062.6	37.5917
13062.8	38.4373
13062.9	39.3043
13063	40.1853
13063.1	41.0796
13063.2	41.9856
13063.4	42.897
13063.5	43.8152
13063.6	44.7488
13063.7	45.6971
13063.8	46.6652
13063.9	47.6594
13064	48.6772
13064.2	49.7154
13064.3	50.7691
13064.4	51.8266
13064.5	52.8807
13064.6	53.9426
13064.8	55.0257
13064.9	56.139
13065	57.2831
13065.1	58.4498
13065.2	59.6309
13065.3	60.823
13065.5	62.0295
13065.6	63.2608
13065.7	64.5328
13065.8	65.8515
13065.9	67.2132
13066	68.611
13066.1	70.0413
13066.3	71.5004
13066.4	72.9771
13066.5	74.464
13066.6	75.9598
13066.7	77.4652
13066.9	78.9753
13067	80.4934
13067.1	82.0371
13067.2	83.6176
13067.3	85.2374
13067.4	86.8918
13067.5	88.5721
13067.7	90.2641
13067.8	91.9609
13067.9	93.6693
13068	95.3817
13068.1	97.0777
13068.2	98.7415
13068.4	100.36
13068.5	101.921
13068.6	103.431
13068.7	104.898
13068.8	106.306
13069	107.632
13069.1	108.858
13069.2	109.967
13069.3	110.953
13069.4	111.825
13069.5	112.61
13069.6	113.326
13069.8	113.96
13069.9	114.478
13070	114.853
13070.1	115.074
13070.2	115.151
13070.4	115.114
13070.5	114.98
13070.6	114.758
13070.7	114.46
13070.8	114.076
13070.9	113.58
13071	112.968
13071.2	112.258
13071.3	111.465
13071.4	110.603
13071.5	109.69
13071.6	108.742
13071.8	107.77
13071.9	106.774
13072	105.738
13072.1	104.654
13072.2	103.526
13072.3	102.366
13072.5	101.196
13072.6	100.037
13072.7	98.8951
13072.8	97.7672
13072.9	96.6397
13073	95.494
13073.1	94.3271
13073.3	93.1544
13073.4	92.0018
13073.5	90.8808
13073.6	89.7862
13073.7	88.7137
13073.9	87.6604
13074	86.614
13074.1	85.5718
13074.2	84.5461
13074.3	83.5194
13074.4	82.4681
13074.5	81.3905
13074.7	80.2884
13074.8	79.1618
13074.9	78.0236
13075	76.8896
13075.1	75.7519
13075.2	74.5965
13075.4	73.4184
13075.5	72.2161
13075.6	70.9907
13075.7	69.7435
13075.8	68.4765
13076	67.2011
13076.1	65.9309
13076.2	64.669
13076.3	63.4198
13076.4	62.1908
13076.5	60.9895
13076.6	59.8222
13076.8	58.6984
13076.9	57.6306
13077	56.6189
13077.1	55.6455
13077.2	54.6867
13077.4	53.7317
13077.5	52.7826
13077.6	51.8487
13077.7	50.9444
13077.8	50.0801
13077.9	49.26
13078	48.486
13078.2	47.7589
13078.3	47.0813
13078.4	46.4521
13078.5	45.8647
13078.6	45.3095
13078.8	44.7848
13078.9	44.3
13079	43.8635
13079.1	43.482
13079.2	43.1583
13079.3	42.8926
13079.5	42.6782
13079.6	42.5019
13079.7	42.3603
13079.8	42.2569
13079.9	42.1929
13080	42.1595
13080.1	42.1369
13080.3	42.1168
13080.4	42.1021
13080.5	42.0964
13080.6	42.1029
13080.7	42.1155
13080.9	42.1189
13081	42.0961
13081.1	42.03
13081.2	41.9029
13081.3	41.7175
13081.4	41.4955
13081.5	41.2457
13081.7	40.9656
13081.8	40.6434
13081.9	40.261
13082	39.8097
13082.1	39.2886
13082.2	38.694
13082.4	38.0288
13082.5	37.3096
13082.6	36.5453
13082.7	35.7408
13082.8	34.9088
13083	34.0626
13083.1	33.2114
13083.2	32.3606
13083.3	31.5097
13083.4	30.6562
13083.5	29.797
13083.6	28.921
13083.8	28.0165
13083.9	27.0801
13084	26.1137
13084.1	25.1238
13084.2	24.1189
13084.4	23.1073
13084.5	22.0973
13084.6	21.096
13084.7	20.1062
13084.8	19.1301
13084.9	18.172
13085	17.2391
13085.2	16.3396
13085.3	15.483
13085.4	14.6793
13085.5	13.9325
13085.6	13.2406
13085.8	12.5966
13085.9	11.9924
13086	11.4208
13086.1	10.8744
13086.2	10.3478
13086.3	9.83884
13086.5	9.34729
13086.6	8.87137
13086.7	8.40888
13086.8	7.95865
13086.9	7.51915
13087	7.09027
13087.1	6.67525
13087.3	6.27731
13087.4	5.89715
13087.5	5.53496
13087.6	5.19019
13087.7	4.8614
13087.9	4.54811
13088	4.25253
13088.1	3.97916
13088.2	3.73161
13088.3	3.51293
13088.4	3.32482
13088.5	3.16597
13088.7	3.03351
13088.8	2.92331
13088.9	2.83147
13089	2.75438
13089.1	2.6892
13089.2	2.63501
13089.4	2.59105
13089.5	2.55608
13089.6	2.52934
13089.7	2.51062
13089.8	2.49946
13090	2.49598
13090.1	2.50108
13090.2	2.51496
13090.3	2.53722
13090.4	2.56733
13090.5	2.60456
13090.6	2.64826
13090.8	2.69805
13090.9	2.75385
13091	2.81562
13091.1	2.88386
13091.2	2.95965
13091.4	3.04344
13091.5	3.13478
13091.6	3.23273
13091.7	3.33638
13091.8	3.44455
13091.9	3.55551
13092	3.66835
13092.2	3.78341
13092.3	3.90277
13092.4	4.0307
13092.5	4.17227
13092.6	4.33175
13092.8	4.51209
13092.9	4.71201
13093	4.92596
13093.1	5.14811
13093.2	5.37301
13093.3	5.59625
13093.5	5.81554
13093.6	6.03016
13093.7	6.23779
13093.8	6.43421
13093.9	6.6191
13094	6.79663
13094.1	6.9699
13094.3	7.13914
13094.4	7.30551
13094.5	7.46916
13094.6	7.62801
13094.7	7.78296
13094.9	7.93766
13095	8.09571
13095.1	8.25984
13095.2	8.43207
13095.3	8.61415
13095.4	8.80756
13095.5	9.01498
13095.7	9.23933
13095.8	9.4799
13095.9	9.73436
13096	10.002
13096.1	10.2836
13096.2	10.5803
13096.4	10.8942
13096.5	11.2282
13096.6	11.5829
13096.7	11.9564
13096.8	12.3436
13097	12.7383
13097.1	13.1359
13097.2	13.5364
13097.3	13.9425
13097.4	14.3544
13097.5	14.7644
13097.6	15.1586
13097.8	15.5293
13097.9	15.875
13098	16.1957
13098.1	16.4946
13098.2	16.7701
13098.4	17.0155
13098.5	17.2242
13098.6	17.3903
13098.7	17.5119
13098.8	17.5904
13098.9	17.6284
13099	17.6258
13099.2	17.5806
13099.3	17.4864
13099.4	17.3336
13099.5	17.1212
13099.6	16.8532
13099.8	16.5315
13099.9	16.157
13100	15.7316
13100.1	15.26
13100.2	14.7487
13100.3	14.2063
13100.5	13.6392
13100.6	13.0517
13100.7	12.4451
13100.8	11.8176
13100.9	11.1721
13101	10.5192
13101.1	9.87277
13101.3	9.24519
13101.4	8.64699
13101.5	8.08418
13101.6	7.55813
13101.7	7.07323
13101.9	6.63545
13102	6.24672
13102.1	5.90614
13102.2	5.61135
13102.3	5.35496
13102.4	5.12622
13102.5	4.9159
13102.7	4.71643
13102.8	4.52611
13102.9	4.34901
13103	4.18687
13103.1	4.03843
13103.2	3.90198
13103.4	3.77314
13103.5	3.64551
13103.6	3.51598
13103.7	3.3847
13103.8	3.25194
13104	3.11809
13104.1	2.98334
13104.2	2.84569
13104.3	2.70162
13104.4	2.54965
13104.5	2.39206
13104.6	2.23323
13104.8	2.07602
13104.9	1.92185
13105	1.77235
13105.1	1.63
13105.2	1.49898
13105.4	1.38467
13105.5	1.29237
13105.6	1.22619
13105.7	1.18816
13105.8	1.17757
13105.9	1.1915
13106	1.22578
13106.2	1.27598
13106.3	1.3388
13106.4	1.41273
13106.5	1.4975
13106.6	1.59372
13106.8	1.70246
13106.9	1.82492
13107	1.96232
13107.1	2.11561
13107.2	2.28593
13107.3	2.47465
13107.5	2.68356
13107.6	2.91515
13107.7	3.17285
13107.8	3.45978
13107.9	3.77757
13108	4.12719
13108.1	4.508
13108.3	4.91891
13108.4	5.36098
13108.5	5.83887
13108.6	6.36325
13108.7	6.95193
13108.9	7.62765
13109	8.41207
13109.1	9.31873
13109.2	10.3453
13109.3	11.4693
13109.4	12.6539
13109.5	13.8646
13109.7	15.0792
13109.8	16.2783
13109.9	17.4455
13110	18.5719
13110.1	19.6525
13110.2	20.6766
13110.4	21.6317
13110.5	22.5113
13110.6	23.307
13110.7	24.0082
13110.8	24.6077
13111	25.1009
13111.1	25.489
13111.2	25.7835
13111.3	25.9972
13111.4	26.1397
13111.5	26.2269
13111.6	26.2657
13111.8	26.2537
13111.9	26.1912
13112	26.0796
13112.1	25.9221
13112.2	25.7312
13112.4	25.5229
13112.5	25.2963
13112.6	25.0477
13112.7	24.7793
13112.8	24.4938
13112.9	24.1944
13113	23.8882
13113.2	23.5868
13113.3	23.2933
13113.4	23.0013
13113.5	22.7039
13113.6	22.3978
13113.8	22.0844
13113.9	21.7673
13114	21.4514
13114.1	21.1377
13114.2	20.8243
13114.3	20.5051
13114.5	20.1761
13114.6	19.8387
13114.7	19.4928
13114.8	19.138
13114.9	18.7736
13115	18.3957
13115.1	17.9979
13115.3	17.5779
13115.4	17.1387
13115.5	16.6896
13115.6	16.2445
13115.7	15.8101
13115.9	15.3862
13116	14.9711
13116.1	14.5653
13116.2	14.1719
13116.3	13.7945
13116.4	13.4378
13116.5	13.106
13116.7	12.8043
13116.8	12.5342
13116.9	12.2965
13117	12.0967
13117.1	11.941
13117.2	11.8342
13117.4	11.7812
13117.5	11.7861
13117.6	11.8503
13117.7	11.9743
13117.8	12.1623
13118	12.4176
13118.1	12.7417
13118.2	13.1353
13118.3	13.5987
13118.4	14.127
13118.5	14.7128
13118.6	15.3543
13118.8	16.0498
13118.9	16.7975
13119	17.5949
13119.1	18.4366
13119.2	19.318
13119.4	20.2347
13119.5	21.1861
13119.6	22.1735
13119.7	23.1967
13119.8	24.255
13119.9	25.3434
13120	26.4516
13120.2	27.5684
13120.3	28.6878
13120.4	29.8155
13120.5	30.9555
13120.6	32.1043
13120.8	33.2564
13120.9	34.4029
13121	35.5209
13121.1	36.5814
13121.2	37.5701
13121.3	38.4765
13121.5	39.2935
13121.6	40.0187
13121.7	40.6558
13121.8	41.2043
13121.9	41.6564
13122	42.0226
13122.1	42.3284
13122.3	42.5973
13122.4	42.8376
13122.5	43.048
13122.6	43.2151
13122.7	43.3094
13122.9	43.314
13123	43.243
13123.1	43.128
13123.2	42.9835
13123.3	42.8073
13123.4	42.5854
13123.5	42.2906
13123.7	41.9073
13123.8	41.4379
13123.9	40.8896
13124	40.2533
13124.1	39.5085
13124.2	38.6502
13124.4	37.6927
13124.5	36.6741
13124.6	35.6615
13124.7	34.7318
13124.8	33.9505
13125	33.3629
13125.1	32.95
13125.2	32.6339
13125.3	32.3414
13125.4	32.0018
13125.5	31.5538
13125.6	30.9546
13125.8	30.1797
13125.9	29.2412
13126	28.1672
13126.1	26.9986
13126.2	25.7873
13126.4	24.5735
13126.5	23.3799
13126.6	22.2155
13126.7	21.0802
13126.8	19.9689
13126.9	18.8792
13127	17.8144
13127.2	16.7799
13127.3	15.7795
13127.4	14.8148
13127.5	13.8914
13127.6	13.0171
13127.8	12.2002
13127.9	11.4473
13128	10.7602
13128.1	10.1374
13128.2	9.57352
13128.3	9.06644
13128.5	8.61697
13128.6	8.22576
13128.7	7.89294
13128.8	7.61744
13128.9	7.39886
13129	7.23721
13129.1	7.13435
13129.3	7.09378
13129.4	7.11761
13129.5	7.20705
13129.6	7.3633
13129.7	7.58928
13129.9	7.88994
13130	8.26936
13130.1	8.73042
13130.2	9.27634
13130.3	9.91004
13130.4	10.6333
13130.5	11.4524
13130.7	12.3772
13130.8	13.4092
13130.9	14.5401
13131	15.7538
13131.1	17.0257
13131.2	18.331
13131.4	19.6543
13131.5	20.9895
13131.6	22.3258
13131.7	23.6475
13131.8	24.9409
13132	26.1928
13132.1	27.3976
13132.2	28.5631
13132.3	29.702
13132.4	30.8144
13132.5	31.8871
13132.6	32.9043
13132.8	33.8494
13132.9	34.7115
13133	35.4888
13133.1	36.1804
13133.2	36.7806
13133.4	37.2792
13133.5	37.6662
13133.6	37.9361
13133.7	38.097
13133.8	38.163
13133.9	38.1443
13134	38.0493
13134.2	37.8794
13134.3	37.632
13134.4	37.3052
13134.5	36.9045
13134.6	36.4414
13134.8	35.9225
13134.9	35.3516
13135	34.7348
13135.1	34.0848
13135.2	33.4144
13135.3	32.729
13135.5	32.0315
13135.6	31.33
13135.7	30.6414
13135.8	29.9764
13135.9	29.3384
13136	28.7303
13136.1	28.154
13136.3	27.6106
13136.4	27.1025
13136.5	26.6396
13136.6	26.2332
13136.7	25.8952
13136.9	25.6317
13137	25.443
13137.1	25.3283
13137.2	25.2827
13137.3	25.3049
13137.4	25.3964
13137.5	25.557
13137.7	25.7856
13137.8	26.0804
13137.9	26.4385
13138	26.854
13138.1	27.3216
13138.2	27.8354
13138.4	28.3898
13138.5	28.9804
13138.6	29.6032
13138.7	30.2558
13138.8	30.9382
13139	31.6532
13139.1	32.3971
13139.2	33.1588
13139.3	33.9253
13139.4	34.6842
13139.5	35.4336
13139.6	36.1782
13139.8	36.926
13139.9	37.6833
13140	38.4539
13140.1	39.2291
13140.2	39.9843
13140.4	40.7113
13140.5	41.4173
13140.6	42.1113
13140.7	42.804
13140.8	43.5039
13140.9	44.1974
13141	44.8479
13141.2	45.4414
13141.3	45.9868
13141.4	46.4936
13141.5	46.9716
13141.6	47.428
13141.8	47.8608
13141.9	48.2585
13142	48.619
13142.1	48.9495
13142.2	49.2554
13142.3	49.5378
13142.5	49.7911
13142.6	50.0176
13142.7	50.227
13142.8	50.4263
13142.9	50.6194
13143	50.8051
13143.1	50.9821
13143.3	51.1493
13143.4	51.3247
13143.5	51.545
13143.6	51.8223
13143.7	52.1384
13143.9	52.4584
13144	52.758
13144.1	53.0253
13144.2	53.2617
13144.3	53.4837
13144.4	53.6854
13144.5	53.8397
13144.7	53.9203
13144.8	53.9175
13144.9	53.8386
13145	53.7054
13145.1	53.5568
13145.2	53.397
13145.4	53.1955
13145.5	52.9239
13145.6	52.5698
13145.7	52.1431
13145.8	51.6632
13146	51.1534
13146.1	50.6148
13146.2	50.0263
13146.3	49.3711
13146.4	48.6477
13146.5	47.8742
13146.6	47.0711
13146.8	46.2559
13146.9	45.4364
13147	44.6114
13147.1	43.7799
13147.2	42.9459
13147.4	42.118
13147.5	41.2994
13147.6	40.4952
13147.7	39.7129
13147.8	38.9569
13147.9	38.2346
13148	37.5584
13148.2	36.9394
13148.3	36.3794
13148.4	35.8787
13148.5	35.4388
13148.6	35.0657
13148.8	34.7714
13148.9	34.5666
13149	34.4556
13149.1	34.4344
13149.2	34.4985
13149.3	34.6435
13149.5	34.8709
13149.6	35.1881
13149.7	35.5994
13149.8	36.1014
13149.9	36.685
13150	37.3376
13150.1	38.0408
13150.3	38.7931
13150.4	39.6097
13150.5	40.4983
13150.6	41.4589
13150.7	42.491
13150.9	43.5816
13151	44.703
13151.1	45.8378
13151.2	46.9774
13151.3	48.1316
13151.4	49.3319
13151.5	50.5897
13151.7	51.8937
13151.8	53.2254
13151.9	54.5679
13152	55.9067
13152.1	57.2305
13152.2	58.5315
13152.4	59.8201
13152.5	61.1269
13152.6	62.4554
13152.7	63.7871
13152.8	65.1088
13153	66.4089
13153.1	67.6783
13153.2	68.911
13153.3	70.1044
13153.4	71.2644
13153.5	72.4071
13153.6	73.532
13153.8	74.6243
13153.9	75.675
13154	76.677
13154.1	77.6248
13154.2	78.5172
13154.4	79.3532
13154.5	80.137
13154.6	80.8793
13154.7	81.5799
13154.8	82.2357
13154.9	82.848
13155	83.4201
13155.2	83.9592
13155.3	84.4728
13155.4	84.9576
13155.5	85.3968
13155.6	85.7811
13155.8	86.1155
13155.9	86.41
13156	86.6742
13156.1	86.9127
13156.2	87.124
13156.3	87.2934
13156.5	87.4135
13156.6	87.497
13156.7	87.5528
13156.8	87.5831
13156.9	87.5945
13157	87.5941
13157.1	87.5883
13157.3	87.5838
13157.4	87.5691
13157.5	87.5301
13157.6	87.4688
13157.7	87.3876
13157.9	87.2983
13158	87.2232
13158.1	87.1596
13158.2	87.0895
13158.3	87.0276
13158.4	86.9817
13158.5	86.9286
13158.7	86.8662
13158.8	86.8132
13158.9	86.7738
13159	86.7353
13159.1	86.6888
13159.2	86.6293
13159.4	86.5577
13159.5	86.4822
13159.6	86.4084
13159.7	86.3398
13159.8	86.278
13160	86.2128
13160.1	86.127
13160.2	86.0144
13160.3	85.8705
13160.4	85.6824
13160.5	85.4359
13160.6	85.1183
13160.8	84.7151
13160.9	84.2182
13161	83.6392
13161.1	82.9965
13161.2	82.3127
13161.4	81.6228
13161.5	80.9714
13161.6	80.4173
13161.7	80.0106
13161.8	79.7712
13161.9	79.6794
13162	79.6625
13162.2	79.625
13162.3	79.4659
13162.4	79.0882
13162.5	78.415
13162.6	77.4009
13162.8	76.0408
13162.9	74.3539
13163	72.3889
13163.1	70.2315
13163.2	67.9856
13163.3	65.7516
13163.5	63.6118
13163.6	61.6237
13163.7	59.8107
13163.8	58.1673
13163.9	56.6759
13164	55.3137
13164.1	54.0529
13164.3	52.8681
13164.4	51.7411
13164.5	50.6659
13164.6	49.6478
13164.7	48.6891
13164.9	47.7867
13165	46.9385
13165.1	46.1437
13165.2	45.4056
13165.3	44.7351
13165.4	44.1446
13165.5	43.627
13165.7	43.1629
13165.8	42.7383
13165.9	42.3423
13166	41.9663
13166.1	41.6108
13166.2	41.2828
13166.4	40.9807
13166.5	40.6936
13166.6	40.4124
13166.7	40.13
13166.8	39.8375
13167	39.5238
13167.1	39.1747
13167.2	38.777
13167.3	38.3218
13167.4	37.8003
13167.5	37.2111
13167.6	36.5748
13167.8	35.9403
13167.9	35.3837
13168	35.014
13168.1	34.945
13168.2	35.2305
13168.4	35.791
13168.5	36.3033
13168.6	36.1066
13168.7	34.3088
13168.8	30.4387
13168.9	25.3179
13169	20.7886
13169.2	18.2076
13169.3	17.5138
13169.4	17.7869
13169.5	18.2422
13169.6	18.5526
13169.8	18.652
13169.9	18.5703
13170	18.3807
13170.1	18.1557
13170.2	17.949
13170.3	17.7968
13170.5	17.7188
13170.6	17.722
13170.7	17.8
13170.8	17.9345
13170.9	18.1089
13171	18.3212
13171.1	18.5769
13171.3	18.8801
13171.4	19.2337
13171.5	19.6376
13171.6	20.088
13171.7	20.5743
13171.9	21.0873
13172	21.6274
13172.1	22.1975
13172.2	22.7985
13172.3	23.4191
13172.4	24.0349
13172.5	24.6269
13172.7	25.1895
13172.8	25.7272
13172.9	26.2416
13173	26.7307
13173.1	27.189
13173.2	27.6096
13173.4	27.9885
13173.5	28.3251
13173.6	28.6222
13173.7	28.878
13173.8	29.0864
13174	29.239
13174.1	29.3321
13174.2	29.3676
13174.3	29.3492
13174.4	29.2865
13174.5	29.1891
13174.6	29.0611
13174.8	28.9082
13174.9	28.7371
13175	28.5532
13175.1	28.3607
13175.2	28.1697
13175.4	27.9897
13175.5	27.8197
13175.6	27.6591
13175.7	27.5074
13175.8	27.3632
13175.9	27.2278
13176	27.1019
13176.2	26.9856
13176.3	26.8851
13176.4	26.8088
13176.5	26.7551
13176.6	26.7187
13176.8	26.6961
13176.9	26.6853
13177	26.6857
13177.1	26.7003
13177.2	26.7294
13177.3	26.765
13177.5	26.8004
13177.6	26.8309
13177.7	26.8523
13177.8	26.8571
13177.9	26.8342
13178	26.7758
13178.1	26.6783
13178.3	26.5457
13178.4	26.3764
13178.5	26.1617
13178.6	25.8908
13178.7	25.549
13178.9	25.1301
13179	24.6429
13179.1	24.104
13179.2	23.5152
13179.3	22.8638
13179.4	22.1529
13179.5	21.3998
13179.7	20.6245
13179.8	19.833
13179.9	19.015
13180	18.1651
13180.1	17.2848
13180.2	16.3833
13180.4	15.4734
13180.5	14.5657
13180.6	13.6639
13180.7	12.7635
13180.8	11.8717
13181	11.0053
13181.1	10.1788
13181.2	9.39857
13181.3	8.66207
13181.4	7.9701
13181.5	7.32563
13181.6	6.73164
13181.8	6.18901
13181.9	5.69513
13182	5.24913
13182.1	4.85084
13182.2	4.49861
13182.4	4.18899
13182.5	3.91844
13182.6	3.68499
13182.7	3.48669
13182.8	3.32171
13182.9	3.18901
13183	3.08713
13183.2	3.01434
13183.3	2.97043
13183.4	2.95638
13183.5	2.97147
13183.6	3.01287
13183.8	3.07977
13183.9	3.17405
13184	3.29825
13184.1	3.45541
13184.2	3.64863
13184.3	3.88047
13184.5	4.15234
13184.6	4.46463
13184.7	4.81686
13184.8	5.20893
13184.9	5.64108
13185	6.11141
13185.1	6.61547
13185.3	7.14585
13185.4	7.68847
13185.5	8.22553
13185.6	8.74542
13185.7	9.24667
13185.9	9.73284
13186	10.2057
13186.1	10.6623
13186.2	11.093
13186.3	11.4865
13186.4	11.8351
13186.5	12.1342
13186.7	12.3838
13186.8	12.5824
13186.9	12.7233
13187	12.801
13187.1	12.8181
13187.2	12.7851
13187.4	12.708
13187.5	12.5883
13187.6	12.4278
13187.7	12.2299
13187.8	12.0008
13188	11.7469
13188.1	11.4765
13188.2	11.1983
13188.3	10.9178
13188.4	10.641
13188.5	10.371
13188.6	10.1083
13188.8	9.85542
13188.9	9.61724
13189	9.39806
13189.1	9.20351
13189.2	9.04161
13189.4	8.91414
13189.5	8.81713
13189.6	8.74988
13189.7	8.71505
13189.8	8.71561
13189.9	8.7539
13190	8.82893
13190.2	8.93476
13190.3	9.06354
13190.4	9.20802
13190.5	9.36224
13190.6	9.52159
13190.8	9.68127
13190.9	9.83623
13191	9.98133
13191.1	10.1123
13191.2	10.2257
13191.3	10.3178
13191.5	10.3844
13191.6	10.4223
13191.7	10.4303
13191.8	10.406
13191.9	10.3447
13192	10.2436
13192.1	10.1018
13192.3	9.92008
13192.4	9.70075
13192.5	9.44733
13192.6	9.16284
13192.7	8.84845
13192.9	8.50553
13193	8.13623
13193.1	7.74722
13193.2	7.34897
13193.3	6.9484
13193.4	6.54938
13193.5	6.1552
13193.7	5.76913
13193.8	5.39435
13193.9	5.03389
13194	4.69041
13194.1	4.36525
13194.2	4.05938
13194.4	3.77338
13194.5	3.5075
13194.6	3.26229
13194.7	3.03805
13194.8	2.83468
13195	2.6519
13195.1	2.48971
13195.2	2.34839
13195.3	2.22757
13195.4	2.12606
13195.5	2.04281
13195.6	1.9773
13195.8	1.92869
13195.9	1.89488
13196	1.87312
13196.1	1.86165
13196.2	1.85977
13196.4	1.86803
13196.5	1.88819
13196.6	1.9217
13196.7	1.96912
13196.8	2.03021
13196.9	2.10363
13197	2.18786
13197.2	2.28313
13197.3	2.39068
13197.4	2.51172
13197.5	2.64758
13197.6	2.79933
13197.8	2.96733
13197.9	3.15141
13198	3.35127
13198.1	3.56623
13198.2	3.79754
13198.3	4.04834
13198.5	4.31956
13198.6	4.60972
13198.7	4.91713
13198.8	5.23975
13198.9	5.57447
13199	5.91925
13199.1	6.27266
13199.3	6.63281
13199.4	6.99776
13199.5	7.36593
13199.6	7.73654
13199.7	8.10792
13199.9	8.48008
13200	8.85517
13200.1	9.23287
13200.2	9.61115
13200.3	9.98935
13200.4	10.3678
13200.5	10.7448
13200.7	11.1167
13200.8	11.4802
13200.9	11.8334
13201	12.1752
13201.1	12.5043
13201.2	12.8187
13201.4	13.1176
13201.5	13.4017
13201.6	13.6726
13201.7	13.9337
13201.8	14.189
13202	14.4409
13202.1	14.6896
13202.2	14.9361
13202.3	15.1822
13202.4	15.43
13202.5	15.6814
13202.6	15.9385
13202.8	16.2002
13202.9	16.4622
13203	16.723
13203.1	16.9843
13203.2	17.2494
13203.4	17.5245
13203.5	17.8184
13203.6	18.1396
13203.7	18.4971
13203.8	18.896
13203.9	19.3357
13204	19.8172
13204.2	20.3373
13204.3	20.8869
13204.4	21.4573
13204.5	22.042
13204.6	22.6367
13204.8	23.2354
13204.9	23.8327
13205	24.4285
13205.1	25.0247
13205.2	25.6291
13205.3	26.2549
13205.5	26.9098
13205.6	27.5887
13205.7	28.2744
13205.8	28.9595
13205.9	29.6465
13206	30.3292
13206.1	30.9918
13206.3	31.6107
13206.4	32.1629
13206.5	32.6378
13206.6	33.0421
13206.7	33.3909
13206.9	33.6928
13207	33.9483
13207.1	34.1541
13207.2	34.312
13207.3	34.435
13207.4	34.5385
13207.5	34.6328
13207.7	34.7225
13207.8	34.8051
13207.9	34.8749
13208	34.9227
13208.1	34.9376
13208.2	34.9121
13208.4	34.8517
13208.5	34.7765
13208.6	34.6974
13208.7	34.6151
13208.8	34.5255
13209	34.4205
13209.1	34.2909
13209.2	34.1319
13209.3	33.9512
13209.4	33.7581
13209.5	33.5602
13209.6	33.361
13209.8	33.1549
13209.9	32.9319
13210	32.6804
13210.1	32.399
13210.2	32.0956
13210.4	31.7782
13210.5	31.4441
13210.6	31.0814
13210.7	30.6826
13210.8	30.2451
13210.9	29.7736
13211	29.276
13211.2	28.7576
13211.3	28.216
13211.4	27.6417
13211.5	27.0314
13211.6	26.3876
13211.8	25.7186
13211.9	25.0349
13212	24.3492
13212.1	23.6636
13212.2	22.9632
13212.3	22.2438
13212.5	21.5145
13212.6	20.7859
13212.7	20.0683
13212.8	19.3738
13212.9	18.6996
13213	18.0271
13213.1	17.3553
13213.3	16.6945
13213.4	16.0518
13213.5	15.432
13213.6	14.837
13213.7	14.2644
13213.9	13.71
13214	13.1755
13214.1	12.6628
13214.2	12.1743
13214.3	11.7133
13214.4	11.2802
13214.5	10.8746
13214.7	10.4942
13214.8	10.1358
13214.9	9.79805
13215	9.48349
13215.1	9.19452
13215.2	8.93026
13215.4	8.68981
13215.5	8.47287
13215.6	8.27889
13215.7	8.10666
13215.8	7.95444
13216	7.82242
13216.1	7.71334
13216.2	7.62943
13216.3	7.57112
13216.4	7.53743
13216.5	7.5263
13216.6	7.53495
13216.8	7.56409
13216.9	7.61849
13217	7.70169
13217.1	7.8153
13217.2	7.95898
13217.4	8.13082
13217.5	8.32811
13217.6	8.55373
13217.7	8.81561
13217.8	9.1154
13217.9	9.45076
13218	9.82044
13218.2	10.2232
13218.3	10.6554
13218.4	11.1208
13218.5	11.6295
13218.6	12.1808
13218.8	12.7684
13218.9	13.3876
13219	14.0323
13219.1	14.6965
13219.2	15.3807
13219.3	16.0925
13219.5	16.8287
13219.6	17.5788
13219.7	18.3323
13219.8	19.0815
13219.9	19.8215
13220	20.5509
13220.1	21.2763
13220.3	21.9957
13220.4	22.6981
13220.5	23.3755
13220.6	24.0259
13220.7	24.6538
13220.9	25.2615
13221	25.8486
13221.1	26.4107
13221.2	26.9419
13221.3	27.4389
13221.4	27.902
13221.5	28.334
13221.7	28.735
13221.8	29.1018
13221.9	29.4318
13222	29.7253
13222.1	29.9875
13222.2	30.2292
13222.4	30.4666
13222.5	30.7108
13222.6	30.964
13222.7	31.2277
13222.8	31.5053
13223	31.7999
13223.1	32.1117
13223.2	32.4322
13223.3	32.7463
13223.4	33.0419
13223.5	33.3112
13223.6	33.5492
13223.8	33.7551
13223.9	33.9217
13224	34.0308
13224.1	34.0762
13224.2	34.0747
13224.4	34.0447
13224.5	33.9998
13224.6	33.9452
13224.7	33.8723
13224.8	33.7712
13224.9	33.6481
13225	33.5196
13225.2	33.394
13225.3	33.2683
13225.4	33.1364
13225.5	32.9905
13225.6	32.8255
13225.8	32.6431
13225.9	32.4467
13226	32.2321
13226.1	31.9868
13226.2	31.7063
13226.3	31.3976
13226.5	31.0683
13226.6	30.7177
13226.7	30.336
13226.8	29.9212
13226.9	29.4796
13227	29.0199
13227.1	28.5458
13227.3	28.054
13227.4	27.5435
13227.5	27.0149
13227.6	26.4731
13227.7	25.9262
13227.9	25.3821
13228	24.848
13228.1	24.3262
13228.2	23.8194
13228.3	23.3318
13228.4	22.8656
13228.5	22.4208
13228.7	21.9991
13228.8	21.6096
13228.9	21.2562
13229	20.9349
13229.1	20.6405
13229.2	20.3665
13229.4	20.1151
13229.5	19.8984
13229.6	19.7233
13229.7	19.5894
13229.8	19.4942
13230	19.4335
13230.1	19.4021
13230.2	19.4
13230.3	19.4331
13230.4	19.5008
13230.5	19.5958
13230.6	19.711
13230.8	19.8411
13230.9	19.9837
13231	20.1383
13231.1	20.307
13231.2	20.4889
13231.4	20.6785
13231.5	20.8701
13231.6	21.0595
13231.7	21.245
13231.8	21.4258
13231.9	21.6024
13232	21.7745
13232.2	21.9396
13232.3	22.0956
13232.4	22.2392
13232.5	22.3654
13232.6	22.4745
13232.8	22.5706
13232.9	22.6533
[truncated: 15,147 more rows]

## Sheet: Y109TAG+Bpa
Raw Mass spectrometry Data for Fig. 3e
Y109Bpa+bpa
mass	int
x	y
13000	121.834
13000.1	73.5267
13000.2	40.2208
13000.4	23.0843
13000.5	15.8804
13000.6	13.7847
13000.7	14.2858
13000.8	16.071
13000.9	18.3191
13001	20.4718
13001.2	22.1862
13001.3	23.3411
13001.4	24.0035
13001.5	24.3237
13001.6	24.4592
13001.8	24.536
13001.9	24.6272
13002	24.7606
13002.1	24.9385
13002.2	25.1538
13002.3	25.3899
13002.5	25.6248
13002.6	25.8413
13002.7	26.0254
13002.8	26.1662
13002.9	26.2656
13003	26.3406
13003.1	26.3946
13003.3	26.4142
13003.4	26.3917
13003.5	26.3225
13003.6	26.1996
13003.7	26.0231
13003.9	25.8023
13004	25.5434
13004.1	25.2483
13004.2	24.9156
13004.3	24.5383
13004.4	24.1131
13004.5	23.6463
13004.7	23.1455
13004.8	22.6145
13004.9	22.0571
13005	21.475
13005.1	20.8664
13005.2	20.23
13005.4	19.5663
13005.5	18.8796
13005.6	18.1767
13005.7	17.4651
13005.8	16.7489
13006	16.0286
13006.1	15.3038
13006.2	14.5736
13006.3	13.8402
13006.4	13.1118
13006.5	12.3962
13006.6	11.6981
13006.8	11.0203
13006.9	10.365
13007	9.73402
13007.1	9.12821
13007.2	8.55037
13007.4	8.00823
13007.5	7.51031
13007.6	7.05843
13007.7	6.65026
13007.8	6.28296
13007.9	5.95369
13008	5.66151
13008.2	5.40688
13008.3	5.18908
13008.4	5.00853
13008.5	4.86755
13008.6	4.766
13008.8	4.7021
13008.9	4.67503
13009	4.68494
13009.1	4.73226
13009.2	4.81736
13009.3	4.93934
13009.5	5.09816
13009.6	5.29732
13009.7	5.53958
13009.8	5.82619
13009.9	6.15754
13010	6.53244
13010.1	6.94932
13010.3	7.40623
13010.4	7.90062
13010.5	8.43075
13010.6	8.99612
13010.7	9.59111
13010.9	10.2049
13011	10.8281
13011.1	11.4532
13011.2	12.0736
13011.3	12.6834
13011.4	13.2783
13011.5	13.8513
13011.7	14.3913
13011.8	14.8904
13011.9	15.3459
13012	15.7564
13012.1	16.1217
13012.2	16.4442
13012.4	16.7247
13012.5	16.9574
13012.6	17.1401
13012.7	17.2752
13012.8	17.366
13013	17.4177
13013.1	17.4386
13013.2	17.4367
13013.3	17.4148
13013.4	17.3742
13013.5	17.3176
13013.6	17.2493
13013.8	17.1749
13013.9	17.1016
13014	17.0379
13014.1	16.9878
13014.2	16.9519
13014.4	16.9315
13014.5	16.9311
13014.6	16.9575
13014.7	17.0181
13014.8	17.1206
13014.9	17.2696
13015	17.4646
13015.2	17.7046
13015.3	17.9904
13015.4	18.3237
13015.5	18.7042
13015.6	19.1292
13015.8	19.5953
13015.9	20.0945
13016	20.617
13016.1	21.1571
13016.2	21.7116
13016.3	22.2787
13016.5	22.8574
13016.6	23.4465
13016.7	24.0427
13016.8	24.6383
13016.9	25.226
13017	25.8008
13017.1	26.3584
13017.3	26.8997
13017.4	27.4273
13017.5	27.9465
13017.6	28.4649
13017.7	28.9815
13017.9	29.4874
13018	29.9666
13018.1	30.3967
13018.2	30.7607
13018.3	31.052
13018.4	31.2699
13018.5	31.4159
13018.7	31.4933
13018.8	31.4948
13018.9	31.4004
13019	31.2038
13019.1	30.9151
13019.2	30.5423
13019.4	30.1024
13019.5	29.6279
13019.6	29.137
13019.7	28.6298
13019.8	28.1147
13020	27.6038
13020.1	27.098
13020.2	26.5962
13020.3	26.0989
13020.4	25.5922
13020.5	25.051
13020.6	24.4685
13020.8	23.8546
13020.9	23.2219
13021	22.5852
13021.1	21.9603
13021.2	21.351
13021.4	20.7461
13021.5	20.1423
13021.6	19.5466
13021.7	18.9643
13021.8	18.3989
13021.9	17.8524
13022	17.3215
13022.2	16.7968
13022.3	16.2789
13022.4	15.7784
13022.5	15.3028
13022.6	14.8586
13022.8	14.4527
13022.9	14.0889
13023	13.7658
13023.1	13.4818
13023.2	13.2354
13023.3	13.0217
13023.5	12.8353
13023.6	12.6687
13023.7	12.5141
13023.8	12.365
13023.9	12.2149
13024	12.0616
13024.1	11.9054
13024.3	11.7469
13024.4	11.5892
13024.5	11.4388
13024.6	11.2997
13024.7	11.1708
13024.9	11.0497
13025	10.9348
13025.1	10.8257
13025.2	10.7226
13025.3	10.6262
13025.4	10.5377
13025.5	10.4561
13025.7	10.3785
13025.8	10.3032
13025.9	10.2313
13026	10.1649
13026.1	10.1079
13026.2	10.0654
13026.4	10.0381
13026.5	10.0206
13026.6	10.0102
13026.7	10.0076
13026.8	10.015
13027	10.035
13027.1	10.0703
13027.2	10.12
13027.3	10.1785
13027.4	10.2441
13027.5	10.3172
13027.6	10.3988
13027.8	10.4946
13027.9	10.6125
13028	10.7588
13028.1	10.9389
13028.2	11.1635
13028.4	11.4478
13028.5	11.8047
13028.6	12.2394
13028.7	12.7476
13028.8	13.3176
13028.9	13.9331
13029	14.5767
13029.2	15.2337
13029.3	15.8929
13029.4	16.5471
13029.5	17.1919
13029.6	17.824
13029.8	18.4397
13029.9	19.0365
13030	19.6126
13030.1	20.159
13030.2	20.6592
13030.3	21.1001
13030.5	21.4785
13030.6	21.8019
13030.7	22.0928
13030.8	22.3875
13030.9	22.723
13031	23.1291
13031.1	23.6159
13031.3	24.1702
13031.4	24.7673
13031.5	25.3863
13031.6	26.0148
13031.7	26.6347
13031.9	27.233
13032	27.8057
13032.1	28.3504
13032.2	28.8661
13032.3	29.3573
13032.4	29.835
13032.5	30.3007
13032.7	30.7467
13032.8	31.1688
13032.9	31.5619
13033	31.914
13033.1	32.2206
13033.2	32.4878
13033.4	32.7186
13033.5	32.9198
13033.6	33.1025
13033.7	33.2676
13033.8	33.4139
13034	33.5464
13034.1	33.667
13034.2	33.7724
13034.3	33.866
13034.4	33.954
13034.5	34.0304
13034.6	34.0873
13034.8	34.1223
13034.9	34.1395
13035	34.1455
13035.1	34.1436
13035.2	34.1438
13035.4	34.1511
13035.5	34.1632
13035.6	34.1793
13035.7	34.2008
13035.8	34.2231
13035.9	34.2393
13036	34.257
13036.2	34.2821
13036.3	34.3127
13036.4	34.3503
13036.5	34.3987
13036.6	34.4568
13036.8	34.5183
13036.9	34.5816
13037	34.6478
13037.1	34.7191
13037.2	34.7998
13037.3	34.8925
13037.5	34.9981
13037.6	35.1118
13037.7	35.2274
13037.8	35.3404
13037.9	35.4494
13038	35.5549
13038.1	35.6606
13038.3	35.7708
13038.4	35.8819
13038.5	35.985
13038.6	36.0753
13038.7	36.1541
13038.9	36.2235
13039	36.285
13039.1	36.3418
13039.2	36.3926
13039.3	36.4329
13039.4	36.4666
13039.5	36.4957
13039.7	36.519
13039.8	36.5358
13039.9	36.5462
13040	36.5457
13040.1	36.5276
13040.2	36.4972
13040.4	36.4624
13040.5	36.4263
13040.6	36.3884
13040.7	36.3447
13040.8	36.2863
13041	36.2056
13041.1	36.1059
13041.2	35.9931
13041.3	35.8694
13041.4	35.7336
13041.5	35.5807
13041.6	35.405
13041.8	35.2014
13041.9	34.9694
13042	34.7138
13042.1	34.4419
13042.2	34.1554
13042.4	33.8504
13042.5	33.5224
13042.6	33.1672
13042.7	32.7829
13042.8	32.3777
13042.9	31.9621
13043	31.5366
13043.2	31.0976
13043.3	30.6439
13043.4	30.1741
13043.5	29.6871
13043.6	29.1871
13043.8	28.6836
13043.9	28.1817
13044	27.6825
13044.1	27.1861
13044.2	26.6923
13044.3	26.2023
13044.5	25.7191
13044.6	25.2482
13044.7	24.796
13044.8	24.3686
13044.9	23.9697
13045	23.5997
13045.1	23.2593
13045.3	22.9509
13045.4	22.6781
13045.5	22.4461
13045.6	22.2601
13045.7	22.1212
13045.9	22.0261
13046	21.9699
13046.1	21.9458
13046.2	21.9487
13046.3	21.9769
13046.4	22.031
13046.5	22.1153
13046.7	22.2379
13046.8	22.4087
13046.9	22.6401
13047	22.9441
13047.1	23.3285
13047.2	23.7919
13047.4	24.3231
13047.5	24.9025
13047.6	25.5003
13047.7	26.0873
13047.8	26.6419
13048	27.1535
13048.1	27.6252
13048.2	28.0678
13048.3	28.4978
13048.4	28.9306
13048.5	29.3722
13048.6	29.8204
13048.8	30.2689
13048.9	30.7077
13049	31.1272
13049.1	31.5194
13049.2	31.8806
13049.4	32.2111
13049.5	32.5131
13049.6	32.7821
13049.7	33.0115
13049.8	33.2031
13049.9	33.3566
13050	33.4714
13050.2	33.5517
13050.3	33.6029
13050.4	33.6324
13050.5	33.6482
13050.6	33.6505
13050.8	33.6332
13050.9	33.5966
13051	33.5443
13051.1	33.4838
13051.2	33.4263
13051.3	33.3828
13051.5	33.3643
13051.6	33.3822
13051.7	33.4397
13051.8	33.5314
13051.9	33.6564
13052	33.821
13052.1	34.0374
13052.3	34.3151
13052.4	34.6581
13052.5	35.0682
13052.6	35.5458
13052.7	36.0921
13052.9	36.7085
13053	37.3983
13053.1	38.1636
13053.2	39.0006
13053.3	39.8983
13053.4	40.8375
13053.5	41.8091
13053.7	42.8142
13053.8	43.8548
13053.9	44.9329
13054	46.0455
13054.1	47.1817
13054.2	48.3226
13054.4	49.4554
13054.5	50.5736
13054.6	51.6706
13054.7	52.7356
13054.8	53.7616
13055	54.7501
13055.1	55.6995
13055.2	56.6117
13055.3	57.4837
13055.4	58.3085
13055.5	59.0749
13055.6	59.7633
13055.8	60.3587
13055.9	60.862
13056	61.2855
13056.1	61.6344
13056.2	61.9089
13056.4	62.104
13056.5	62.2024
13056.6	62.1941
13056.7	62.0788
13056.8	61.8606
13056.9	61.5547
13057	61.1772
13057.2	60.7292
13057.3	60.2014
13057.4	59.5906
13057.5	58.899
13057.6	58.1363
13057.8	57.3144
13057.9	56.4372
13058	55.5079
13058.1	54.5318
13058.2	53.5142
13058.3	52.4632
13058.5	51.3928
13058.6	50.315
13058.7	49.2338
13058.8	48.1495
13058.9	47.0551
13059	45.9527
13059.1	44.8567
13059.3	43.7789
13059.4	42.7258
13059.5	41.6997
13059.6	40.7031
13059.7	39.7331
13059.9	38.7875
13060	37.8652
13060.1	36.9634
13060.2	36.0852
13060.3	35.2344
13060.4	34.4152
13060.5	33.6272
13060.7	32.8666
13060.8	32.132
13060.9	31.4211
13061	30.7324
13061.1	30.0662
13061.2	29.4276
13061.4	28.8192
13061.5	28.238
13061.6	27.6802
13061.7	27.1419
13061.8	26.6213
13062	26.1186
13062.1	25.6349
13062.2	25.1743
13062.3	24.7383
13062.4	24.3255
13062.5	23.9342
13062.6	23.5658
13062.8	23.2239
13062.9	22.9102
13063	22.6241
13063.1	22.3602
13063.2	22.1145
13063.4	21.8877
13063.5	21.683
13063.6	21.5057
13063.7	21.3595
13063.8	21.2457
13063.9	21.1614
13064	21.102
13064.2	21.0657
13064.3	21.0544
13064.4	21.0729
13064.5	21.1224
13064.6	21.2033
13064.8	21.3145
13064.9	21.4536
13065	21.6194
13065.1	21.8118
13065.2	22.0326
13065.3	22.2827
13065.5	22.5644
13065.6	22.8797
13065.7	23.2293
13065.8	23.6146
13065.9	24.0341
13066	24.4832
13066.1	24.9555
13066.3	25.4433
13066.4	25.9405
13066.5	26.4438
13066.6	26.952
13066.7	27.4617
13066.9	27.9684
13067	28.4702
13067.1	28.9659
13067.2	29.4542
13067.3	29.9346
13067.4	30.4074
13067.5	30.8694
13067.7	31.3161
13067.8	31.7412
13067.9	32.1394
13068	32.5062
13068.1	32.8364
13068.2	33.1252
13068.4	33.3697
13068.5	33.5706
13068.6	33.7294
13068.7	33.8479
13068.8	33.9267
13069	33.9653
13069.1	33.9625
13069.2	33.9196
13069.3	33.84
13069.4	33.7269
13069.5	33.5823
13069.6	33.4063
13069.8	33.1982
13069.9	32.9584
13070	32.6867
13070.1	32.3829
13070.2	32.0512
13070.4	31.6997
13070.5	31.3337
13070.6	30.957
13070.7	30.5768
13070.8	30.1985
13070.9	29.823
13071	29.4518
13071.2	29.0881
13071.3	28.7344
13071.4	28.3923
13071.5	28.0624
13071.6	27.7431
13071.8	27.4313
13071.9	27.12
13072	26.8
13072.1	26.4676
13072.2	26.123
13072.3	25.7666
13072.5	25.4001
13072.6	25.0259
13072.7	24.6447
13072.8	24.2544
13072.9	23.8563
13073	23.4549
13073.1	23.0533
13073.3	22.6557
13073.4	22.2677
13073.5	21.8906
13073.6	21.5215
13073.7	21.1591
13073.9	20.8035
13074	20.455
13074.1	20.116
13074.2	19.7905
13074.3	19.4829
13074.4	19.1974
13074.5	18.9383
13074.7	18.7106
13074.8	18.5133
13074.9	18.3412
13075	18.1937
13075.1	18.0741
13075.2	17.9849
13075.4	17.9278
13075.5	17.9049
13075.6	17.9152
13075.7	17.9589
13075.8	18.0327
13076	18.1262
13076.1	18.2345
13076.2	18.3606
13076.3	18.5087
13076.4	18.6801
13076.5	18.8725
13076.6	19.0836
13076.8	19.3113
13076.9	19.5486
13077	19.7846
13077.1	20.0168
13077.2	20.247
13077.4	20.4728
13077.5	20.6919
13077.6	20.9042
13077.7	21.111
13077.8	21.3142
13077.9	21.5128
13078	21.703
13078.2	21.8828
13078.3	22.0533
13078.4	22.2186
13078.5	22.3852
13078.6	22.5591
13078.8	22.7444
13078.9	22.943
13079	23.1508
13079.1	23.3598
13079.2	23.5698
13079.3	23.787
13079.5	24.0181
13079.6	24.2693
13079.7	24.5427
13079.8	24.8316
13079.9	25.127
13080	25.4275
13080.1	25.7372
13080.3	26.0596
13080.4	26.3971
13080.5	26.7486
13080.6	27.1058
13080.7	27.4579
13080.9	27.8037
13081	28.1467
13081.1	28.4907
13081.2	28.8404
13081.3	29.1956
13081.4	29.549
13081.5	29.8889
13081.7	30.2084
13081.8	30.5096
13081.9	30.7981
13082	31.0783
13082.1	31.3521
13082.2	31.6223
13082.4	31.8832
13082.5	32.1232
13082.6	32.3429
13082.7	32.5464
13082.8	32.7325
13083	32.8999
13083.1	33.0464
13083.2	33.163
13083.3	33.2415
13083.4	33.2836
13083.5	33.2958
13083.6	33.2836
13083.8	33.2494
13083.9	33.1911
13084	33.1064
13084.1	32.9988
13084.2	32.8777
13084.4	32.7555
13084.5	32.638
13084.6	32.5234
13084.7	32.4076
13084.8	32.2861
13084.9	32.1576
13085	32.0262
13085.2	31.899
13085.3	31.7817
13085.4	31.6794
13085.5	31.5921
13085.6	31.515
13085.8	31.4444
13085.9	31.3787
13086	31.316
13086.1	31.255
13086.2	31.1959
13086.3	31.139
13086.5	31.0844
13086.6	31.03
13086.7	30.9708
13086.8	30.9017
13086.9	30.8159
13087	30.7049
13087.1	30.5635
13087.3	30.3902
13087.4	30.1852
13087.5	29.9474
13087.6	29.6735
13087.7	29.3614
13087.9	29.0063
13088	28.6039
13088.1	28.1519
13088.2	27.6525
13088.3	27.1122
13088.4	26.5364
13088.5	25.9276
13088.7	25.2832
13088.8	24.5987
13088.9	23.8701
13089	23.0938
13089.1	22.2737
13089.2	21.4193
13089.4	20.5406
13089.5	19.6527
13089.6	18.7767
13089.7	17.9375
13089.8	17.1581
13090	16.4553
13090.1	15.8343
13090.2	15.2909
13090.3	14.8157
13090.4	14.3966
13090.5	14.0218
13090.6	13.68
13090.8	13.362
13090.9	13.0631
13091	12.7819
13091.1	12.5191
13091.2	12.2824
13091.4	12.0848
13091.5	11.9313
13091.6	11.8208
13091.7	11.7518
13091.8	11.7235
13091.9	11.7361
13092	11.798
13092.2	11.9264
13092.3	12.1299
13092.4	12.4065
13092.5	12.752
13092.6	13.1646
13092.8	13.6432
13092.9	14.1887
13093	14.8074
13093.1	15.5028
13093.2	16.2745
13093.3	17.1199
13093.5	18.0333
13093.6	19.0079
13093.7	20.0363
13093.8	21.1097
13093.9	22.2166
13094	23.3427
13094.1	24.4721
13094.3	25.5945
13094.4	26.7114
13094.5	27.8225
13094.6	28.9239
13094.7	30.0159
13094.9	31.0983
13095	32.1676
13095.1	33.2225
13095.2	34.2567
13095.3	35.2502
13095.4	36.1799
13095.5	37.0183
13095.7	37.7373
13095.8	38.3258
13095.9	38.7861
13096	39.1275
13096.1	39.358
13096.2	39.4873
13096.4	39.5278
13096.5	39.4889
13096.6	39.369
13096.7	39.1529
13096.8	38.8349
13097	38.4239
13097.1	37.9307
13097.2	37.3704
13097.3	36.7606
13097.4	36.1117
13097.5	35.4263
13097.6	34.7002
13097.8	33.9241
13097.9	33.1013
13098	32.2534
13098.1	31.4082
13098.2	30.5774
13098.4	29.7581
13098.5	28.9499
13098.6	28.1565
13098.7	27.3749
13098.8	26.5944
13098.9	25.8157
13099	25.0465
13099.2	24.2889
13099.3	23.5449
13099.4	22.8155
13099.5	22.102
13099.6	21.4066
13099.8	20.7291
13099.9	20.0666
13100	19.4171
13100.1	18.7786
13100.2	18.1457
13100.3	17.5156
13100.5	16.8875
13100.6	16.2591
13100.7	15.628
13100.8	14.9929
13100.9	14.3516
13101	13.7012
13101.1	13.0426
13101.3	12.3776
13101.4	11.7061
13101.5	11.029
13101.6	10.3479
13101.7	9.6642
13101.9	8.98105
13102	8.30308
13102.1	7.63416
13102.2	6.97713
13102.3	6.33466
13102.4	5.70943
13102.5	5.10447
13102.7	4.52388
13102.8	3.97283
13102.9	3.45671
13103	2.97939
13103.1	2.54217
13103.2	2.14564
13103.4	1.7904
13103.5	1.47605
13103.6	1.20223
13103.7	0.968704
13103.8	0.773652
13104	0.613873
13104.1	0.48576
13104.2	0.385182
13104.3	0.307619
13104.4	0.248729
13104.5	0.204537
13104.6	0.171393
13104.8	0.146249
13104.9	0.126782
13105	0.11129
13105.1	0.0986309
13105.2	0.0880836
13105.4	0.0792009
13105.5	0.0717082
13105.6	0.0654369
13105.7	0.060225
13105.8	0.0559107
13105.9	0.0523792
13106	0.0495339
13106.2	0.0472908
13106.3	0.0456032
13106.4	0.0444598
13106.5	0.0438323
13106.6	0.0436785
13106.8	0.0439836
13106.9	0.0447734
13107	0.0461263
13107.1	0.0481768
13107.2	0.0511407
13107.3	0.0553394
13107.5	0.0612239
13107.6	0.0693995
13107.7	0.0806155
13107.8	0.0957457
13107.9	0.115711
13108	0.141404
13108.1	0.173625
13108.3	0.213052
13108.4	0.260293
13108.5	0.315819
13108.6	0.379935
13108.7	0.452759
13108.9	0.534183
13109	0.623831
13109.1	0.721019
13109.2	0.825047
13109.3	0.935277
13109.4	1.05095
13109.5	1.17104
13109.7	1.29426
13109.8	1.41916
13109.9	1.54409
13110	1.66766
13110.1	1.78877
13110.2	1.9063
13110.4	2.01912
13110.5	2.12618
13110.6	2.22674
13110.7	2.32046
13110.8	2.40709
13111	2.48635
13111.1	2.55805
13111.2	2.6226
13111.3	2.68093
13111.4	2.73404
13111.5	2.78294
13111.6	2.82833
13111.8	2.87069
13111.9	2.91104
13112	2.95153
13112.1	2.99483
13112.2	3.04262
13112.4	3.09579
13112.5	3.1547
13112.6	3.2195
13112.7	3.29075
13112.8	3.37049
13112.9	3.46211
13113	3.56792
13113.2	3.68817
13113.3	3.82171
13113.4	3.96833
13113.5	4.12908
13113.6	4.30655
13113.8	4.50548
13113.9	4.72842
13114	4.97486
13114.1	5.24352
13114.2	5.53268
13114.3	5.83935
13114.5	6.16222
13114.6	6.50363
13114.7	6.86419
13114.8	7.24157
13114.9	7.63339
13115	8.03788
13115.1	8.45348
13115.3	8.87772
13115.4	9.30732
13115.5	9.73842
13115.6	10.1666
13115.7	10.5868
13115.9	10.9957
13116	11.3926
13116.1	11.7767
13116.2	12.1468
13116.3	12.4989
13116.4	12.8262
13116.5	13.127
13116.7	13.4079
13116.8	13.6805
13116.9	13.9557
13117	14.2434
13117.1	14.5473
13117.2	14.8619
13117.4	15.1799
13117.5	15.494
13117.6	15.7982
13117.7	16.0899
13117.8	16.3683
13118	16.6338
13118.1	16.8874
13118.2	17.1299
13118.3	17.3609
13118.4	17.583
13118.5	17.8007
13118.6	18.0166
13118.8	18.2313
13118.9	18.4445
13119	18.6553
13119.1	18.8635
13119.2	19.0735
13119.4	19.2934
13119.5	19.5273
13119.6	19.7753
13119.7	20.0322
13119.8	20.2876
13119.9	20.536
13120	20.7766
13120.2	21.0074
13120.3	21.2283
13120.4	21.4416
13120.5	21.6488
13120.6	21.8512
13120.8	22.0536
13120.9	22.2636
13121	22.4874
13121.1	22.7286
13121.2	22.9874
13121.3	23.2583
13121.5	23.5371
13121.6	23.8088
13121.7	24.0464
13121.8	24.2385
13121.9	24.3884
13122	24.5046
13122.1	24.5984
13122.3	24.6818
13122.4	24.746
13122.5	24.7636
13122.6	24.7276
13122.7	24.6518
13122.9	24.5548
13123	24.4504
13123.1	24.348
13123.2	24.2398
13123.3	24.0998
13123.4	23.9185
13123.5	23.7011
13123.7	23.4536
13123.8	23.1807
13123.9	22.8847
13124	22.5635
13124.1	22.2126
13124.2	21.8428
13124.4	21.4821
13124.5	21.154
13124.6	20.8738
13124.7	20.6558
13124.8	20.4973
13125	20.3748
13125.1	20.2719
13125.2	20.1778
13125.3	20.0774
13125.4	19.9504
13125.5	19.7756
13125.6	19.5383
13125.8	19.2269
13125.9	18.8493
13126	18.4277
13126.1	17.9767
13126.2	17.504
13126.4	17.0114
13126.5	16.4958
13126.6	15.9524
13126.7	15.3812
13126.8	14.7881
13126.9	14.1789
13127	13.5589
13127.2	12.9304
13127.3	12.293
13127.4	11.6474
13127.5	10.9967
13127.6	10.3468
13127.8	9.70571
13127.9	9.08161
13128	8.47838
13128.1	7.89769
13128.2	7.34159
13128.3	6.81177
13128.5	6.31104
13128.6	5.84245
13128.7	5.40858
13128.8	5.01124
13128.9	4.64985
13129	4.32296
13129.1	4.02872
13129.3	3.76462
13129.4	3.52792
13129.5	3.31759
13129.6	3.13433
13129.7	2.978
13129.9	2.84815
13130	2.74365
13130.1	2.66204
13130.2	2.60053
13130.3	2.55759
13130.4	2.53264
13130.5	2.52561
13130.7	2.53724
13130.8	2.56739
13130.9	2.6149
13131	2.67831
13131.1	2.75668
13131.2	2.85
13131.4	2.95776
13131.5	3.07915
13131.6	3.21312
13131.7	3.35804
13131.8	3.51211
13132	3.67412
13132.1	3.84409
13132.2	4.02179
13132.3	4.20657
13132.4	4.3981
13132.5	4.59565
13132.6	4.79807
13132.8	5.00348
13132.9	5.20923
13133	5.41233
13133.1	5.61179
13133.2	5.80921
13133.4	6.00564
13133.5	6.20115
13133.6	6.39334
13133.7	6.57776
13133.8	6.7516
13133.9	6.91617
13134	7.07557
13134.2	7.23328
13134.3	7.39223
13134.4	7.55125
13134.5	7.70486
13134.6	7.85248
13134.8	7.99893
13134.9	8.14965
13135	8.31146
13135.1	8.49242
13135.2	8.69464
13135.3	8.9125
13135.5	9.13981
13135.6	9.36667
13135.7	9.57386
13135.8	9.73275
13135.9	9.81273
13136	9.79699
13136.1	9.70312
13136.3	9.61245
13136.4	9.68878
13136.5	10.1817
13136.6	11.3331
13136.7	13.1612
13136.9	15.3604
13137	17.3647
13137.1	18.6005
13137.2	18.9366
13137.3	18.7139
13137.4	18.3184
13137.5	17.9781
13137.7	17.7915
13137.8	17.7689
13137.9	17.8846
13138	18.1054
13138.1	18.4031
13138.2	18.7592
13138.4	19.1607
13138.5	19.5978
13138.6	20.0613
13138.7	20.5353
13138.8	20.9998
13139	21.4331
13139.1	21.8142
13139.2	22.1323
13139.3	22.3888
13139.4	22.5975
13139.5	22.7815
13139.6	22.9627
13139.8	23.1531
13139.9	23.3535
13140	23.559
13140.1	23.7629
13140.2	23.9591
13140.4	24.142
13140.5	24.3073
13140.6	24.4516
13140.7	24.5785
13140.8	24.692
13140.9	24.7876
13141	24.8624
13141.2	24.9163
13141.3	24.9478
13141.4	24.955
13141.5	24.9418
13141.6	24.919
13141.8	24.8928
13141.9	24.8587
13142	24.8038
13142.1	24.7185
13142.2	24.5978
13142.3	24.4484
13142.5	24.2897
13142.6	24.133
13142.7	23.977
13142.8	23.8169
13142.9	23.6438
13143	23.4454
13143.1	23.2302
13143.3	23.0263
13143.4	22.8448
13143.5	22.6793
13143.6	22.5217
13143.7	22.3628
13143.9	22.1917
13144	22.0117
13144.1	21.8405
13144.2	21.6818
13144.3	21.5265
13144.4	21.3647
13144.5	21.1885
13144.7	20.993
13144.8	20.7844
13144.9	20.5808
13145	20.3887
13145.1	20.2034
13145.2	20.0177
13145.4	19.8254
13145.5	19.625
13145.6	19.4197
13145.7	19.2164
13145.8	19.0159
13146	18.8138
13146.1	18.6091
13146.2	18.4063
13146.3	18.2093
13146.4	18.0192
13146.5	17.837
13146.6	17.6606
13146.8	17.4843
13146.9	17.3087
13147	17.141
13147.1	16.9882
13147.2	16.8548
13147.4	16.7404
13147.5	16.6428
13147.6	16.5612
13147.7	16.4964
13147.8	16.4482
13147.9	16.4172
13148	16.4065
13148.2	16.4166
13148.3	16.4495
13148.4	16.5099
13148.5	16.6021
13148.6	16.7261
13148.8	16.8768
13148.9	17.0507
13149	17.2456
13149.1	17.463
13149.2	17.7056
13149.3	17.974
13149.5	18.2628
13149.6	18.5608
13149.7	18.8582
13149.8	19.1453
13149.9	19.4186
13150	19.6792
13150.1	19.927
13150.3	20.1567
13150.4	20.3578
13150.5	20.5249
13150.6	20.658
13150.7	20.7582
13150.9	20.8275
13151	20.8669
13151.1	20.8727
13151.2	20.8365
13151.3	20.7544
13151.4	20.6264
13151.5	20.4514
13151.7	20.2295
13151.8	19.9623
13151.9	19.6488
13152	19.2865
13152.1	18.8758
13152.2	18.4207
13152.4	17.925
13152.5	17.3923
13152.6	16.8252
13152.7	16.2245
13152.8	15.5906
13153	14.9259
13153.1	14.2338
13153.2	13.5203
13153.3	12.7926
13153.4	12.0574
13153.5	11.3209
13153.6	10.5885
13153.8	9.86458
13153.9	9.15361
13154	8.46047
13154.1	7.79022
13154.2	7.14718
13154.4	6.53602
13154.5	5.96097
13154.6	5.42423
13154.7	4.92677
13154.8	4.4688
13154.9	4.05053
13155	3.67239
13155.2	3.33499
13155.3	3.03853
13155.4	2.78103
13155.5	2.55888
13155.6	2.36848
13155.8	2.20681
13155.9	2.07158
13156	1.96089
13156.1	1.87294
13156.2	1.80561
13156.3	1.75664
13156.5	1.724
13156.6	1.70641
13156.7	1.7033
13156.8	1.71433
13156.9	1.73909
13157	1.77671
13157.1	1.82569
13157.3	1.884
13157.4	1.95064
13157.5	2.02561
13157.6	2.10877
13157.7	2.1999
13157.9	2.29858
13158	2.40419
13158.1	2.51623
13158.2	2.63389
13158.3	2.75605
13158.4	2.8824
13158.5	3.01344
13158.7	3.1489
13158.8	3.28766
13158.9	3.42921
13159	3.57427
13159.1	3.7247
13159.2	3.88074
13159.4	4.04045
13159.5	4.20312
13159.6	4.36932
13159.7	4.53951
13159.8	4.71525
13160	4.89905
13160.1	5.09122
13160.2	5.29001
13160.3	5.49256
13160.4	5.69512
13160.5	5.89558
13160.6	6.09404
13160.8	6.2916
13160.9	6.48953
13161	6.68984
13161.1	6.89557
13161.2	7.11092
13161.4	7.34238
13161.5	7.59763
13161.6	7.8853
13161.7	8.21452
13161.8	8.59185
13161.9	9.0191
13162	9.4914
13162.2	9.99499
13162.3	10.5059
13162.4	10.9926
13162.5	11.4227
13162.6	11.7703
13162.8	12.0199
13162.9	12.1668
13163	12.2188
13163.1	12.1928
13163.2	12.1077
13163.3	11.9855
13163.5	11.8508
13163.6	11.7243
13163.7	11.6189
13163.8	11.5394
13163.9	11.4852
13164	11.4513
13164.1	11.435
13164.3	11.4358
13164.4	11.4516
13164.5	11.4809
13164.6	11.5228
13164.7	11.5763
13164.9	11.6408
13165	11.7171
13165.1	11.8072
13165.2	11.912
13165.3	12.0314
13165.4	12.1647
13165.5	12.3119
13165.7	12.4741
13165.8	12.6511
13165.9	12.8416
13166	13.0432
13166.1	13.2563
13166.2	13.4827
13166.4	13.7228
13166.5	13.9773
13166.6	14.2437
13166.7	14.5165
13166.8	14.7885
13167	15.0566
13167.1	15.3226
13167.2	15.5839
13167.3	15.8353
13167.4	16.0722
13167.5	16.2889
13167.6	16.4776
13167.8	16.636
13167.9	16.7696
13168	16.879
13168.1	16.9588
13168.2	17.0033
13168.4	17.0071
13168.5	16.9647
13168.6	16.8733
13168.7	16.7344
13168.8	16.5442
13168.9	16.296
13169	15.9846
13169.2	15.606
13169.3	15.1672
13169.4	14.6847
13169.5	14.1738
13169.6	13.6471
13169.8	13.1135
13169.9	12.5788
13170	12.0485
13170.1	11.5274
13170.2	11.0204
13170.3	10.5316
13170.5	10.0633
13170.6	9.61543
13170.7	9.1865
13170.8	8.77823
13170.9	8.39419
13171	8.03726
13171.1	7.70945
13171.3	7.41178
13171.4	7.14754
13171.5	6.92264
13171.6	6.74027
13171.7	6.60136
13171.9	6.50419
13172	6.44434
13172.1	6.41918
13172.2	6.42792
13172.3	6.47092
13172.4	6.55152
13172.5	6.67498
13172.7	6.84457
13172.8	7.06176
13172.9	7.32783
13173	7.64389
13173.1	8.01122
13173.2	8.43308
13173.4	8.91131
13173.5	9.44375
13173.6	10.0309
13173.7	10.6738
13173.8	11.3706
13174	12.119
13174.1	12.9167
13174.2	13.7619
13174.3	14.6507
13174.4	15.5774
13174.5	16.5355
13174.6	17.5179
13174.8	18.5166
13174.9	19.5219
13175	20.524
13175.1	21.5128
13175.2	22.4783
13175.4	23.4124
13175.5	24.309
13175.6	25.163
13175.7	25.9673
13175.8	26.7122
13175.9	27.3902
13176	27.9974
13176.2	28.532
13176.3	28.993
13176.4	29.3818
13176.5	29.6976
13176.6	29.9363
13176.8	30.0985
13176.9	30.1897
13177	30.2153
13177.1	30.1773
13177.2	30.074
13177.3	29.9018
13177.5	29.6555
13177.6	29.3395
13177.7	28.9644
13177.8	28.5403
13177.9	28.0738
13178	27.568
13178.1	27.0229
13178.3	26.4362
13178.4	25.8123
13178.5	25.1642
13178.6	24.5068
13178.7	23.8478
13178.9	23.1868
13179	22.5221
13179.1	21.8524
13179.2	21.1829
13179.3	20.5244
13179.4	19.8876
13179.5	19.2796
13179.7	18.7035
13179.8	18.16
13179.9	17.6498
13180	17.1758
13180.1	16.7422
13180.2	16.3517
13180.4	16.0047
13180.5	15.6991
13180.6	15.4331
13180.7	15.2091
13180.8	15.0322
13181	14.9044
13181.1	14.8246
13181.2	14.7909
13181.3	14.8004
13181.4	14.8499
13181.5	14.9362
13181.6	15.0545
13181.8	15.1978
13181.9	15.3588
13182	15.5312
13182.1	15.7099
13182.2	15.8958
13182.4	16.0964
13182.5	16.3071
13182.6	16.5125
13182.7	16.7018
13182.8	16.8697
13182.9	17.0155
13183	17.1382
13183.2	17.2352
13183.3	17.3047
13183.4	17.3463
13183.5	17.3521
13183.6	17.308
13183.8	17.2153
13183.9	17.0852
13184	16.9207
13184.1	16.7197
13184.2	16.4826
13184.3	16.2116
13184.5	15.9112
13184.6	15.5808
13184.7	15.2118
13184.8	14.8009
13184.9	14.3519
13185	13.8704
13185.1	13.3644
13185.3	12.8413
13185.4	12.3071
13185.5	11.7627
13185.6	11.2059
13185.7	10.6348
13185.9	10.052
13186	9.46406
13186.1	8.87651
13186.2	8.29409
13186.3	7.72053
13186.4	7.15836
13186.5	6.6101
13186.7	6.08007
13186.8	5.57252
13186.9	5.09055
13187	4.63626
13187.1	4.21019
13187.2	3.81221
13187.4	3.44172
13187.5	3.09877
13187.6	2.78406
13187.7	2.4973
13187.8	2.23753
13188	2.00306
13188.1	1.79204
13188.2	1.60287
13188.3	1.43383
13188.4	1.2832
13188.5	1.14946
13188.6	1.03134
13188.8	0.927255
13188.9	0.835397
13189	0.754106
13189.1	0.682135
13189.2	0.618675
13189.4	0.562751
13189.5	0.513256
13189.6	0.46945
13189.7	0.430954
13189.8	0.397176
13189.9	0.367451
13190	0.341368
13190.2	0.318454
13190.3	0.298232
13190.4	0.28038
13190.5	0.264696
13190.6	0.251102
13190.8	0.239651
13190.9	0.230397
13191	0.223259
13191.1	0.218124
13191.2	0.214934
13191.3	0.21373
13191.5	0.214663
13191.6	0.217986
13191.7	0.224035
13191.8	0.233111
13191.9	0.245471
13192	0.26151
13192.1	0.281855
13192.3	0.307354
13192.4	0.33908
13192.5	0.378341
13192.6	0.426678
13192.7	0.485898
13192.9	0.558156
13193	0.646114
13193.1	0.753025
13193.2	0.882686
13193.3	1.03951
13193.4	1.22855
13193.5	1.45498
13193.7	1.72392
13193.8	2.04051
13193.9	2.40979
13194	2.83721
13194.1	3.32796
13194.2	3.88612
13194.4	4.51414
13194.5	5.21249
13194.6	5.97863
13194.7	6.80706
13194.8	7.69083
13195	8.62142
13195.1	9.58848
13195.2	10.5806
13195.3	11.5855
13195.4	12.5918
13195.5	13.5837
13195.6	14.5431
13195.8	15.4601
13195.9	16.3305
13196	17.1512
13196.1	17.921
13196.2	18.6358
13196.4	19.2875
13196.5	19.8732
13196.6	20.3941
13196.7	20.8548
13196.8	21.2615
13196.9	21.6177
13197	21.9217
13197.2	22.166
13197.3	22.3438
13197.4	22.4524
13197.5	22.4946
13197.6	22.4761
13197.8	22.4027
13197.9	22.2804
13198	22.1087
13198.1	21.8895
13198.2	21.6313
13198.3	21.3443
13198.5	21.0354
13198.6	20.7105
13198.7	20.3769
13198.8	20.0364
13198.9	19.6923
13199	19.3506
13199.1	19.0167
13199.3	18.6959
13199.4	18.3944
13199.5	18.1185
13199.6	17.8712
13199.7	17.6553
13199.9	17.4759
13200	17.3374
13200.1	17.2401
13200.2	17.1803
13200.3	17.1588
13200.4	17.1795
13200.5	17.2474
13200.7	17.3613
13200.8	17.5107
13200.9	17.6886
13201	17.8946
13201.1	18.1351
13201.2	18.4179
13201.4	18.7492
13201.5	19.1297
13201.6	19.5534
13201.7	20.0109
13201.8	20.4882
13202	20.9802
13202.1	21.4907
13202.2	22.022
13202.3	22.5758
13202.4	23.1525
13202.5	23.7501
13202.6	24.3633
13202.8	24.9807
13202.9	25.5846
13203	26.1686
13203.1	26.7406
13203.2	27.3027
13203.4	27.8552
13203.5	28.4026
13203.6	28.9378
13203.7	29.4445
13203.8	29.9122
13203.9	30.3368
13204	30.7173
13204.2	31.0557
13204.3	31.3566
13204.4	31.6185
13204.5	31.8351
13204.6	31.9992
13204.8	32.106
13204.9	32.1609
13205	32.1728
13205.1	32.1488
13205.2	32.0909
13205.3	31.9947
13205.5	31.8558
13205.6	31.6757
13205.7	31.4641
13205.8	31.2285
13205.9	30.9743
13206	30.7035
13206.1	30.4148
13206.3	30.1063
13206.4	29.7818
13206.5	29.4519
13206.6	29.1237
13206.7	28.8007
13206.9	28.4846
13207	28.1741
13207.1	27.8674
13207.2	27.5674
13207.3	27.2791
13207.4	27.001
13207.5	26.731
13207.7	26.4708
13207.8	26.2233
13207.9	25.9933
13208	25.782
13208.1	25.5871
13208.2	25.4045
13208.4	25.2284
13208.5	25.0529
13208.6	24.8789
13208.7	24.7145
13208.8	24.5604
13209	24.4132
13209.1	24.2702
13209.2	24.1278
13209.3	23.9828
13209.4	23.8306
13209.5	23.664
13209.6	23.4814
13209.8	23.2874
13209.9	23.0832
13210	22.868
13210.1	22.6436
13210.2	22.4102
13210.4	22.167
13210.5	21.9111
13210.6	21.6369
13210.7	21.3515
13210.8	21.074
13210.9	20.8157
13211	20.5751
13211.2	20.3447
13211.3	20.1179
13211.4	19.8891
13211.5	19.6592
13211.6	19.4351
13211.8	19.2259
13211.9	19.0356
13212	18.858
13212.1	18.6878
13212.2	18.5243
13212.3	18.3689
13212.5	18.2242
13212.6	18.092
13212.7	17.9695
13212.8	17.8466
13212.9	17.7185
13213	17.5853
13213.1	17.4475
13213.3	17.3077
13213.4	17.1691
13213.5	17.0267
13213.6	16.8662
13213.7	16.6815
13213.9	16.4752
13214	16.249
13214.1	16.004
13214.2	15.7412
13214.3	15.4569
13214.4	15.1432
13214.5	14.7993
13214.7	14.4292
13214.8	14.0347
13214.9	13.6178
13215	13.1811
13215.1	12.7255
13215.2	12.2497
13215.4	11.7575
13215.5	11.2565
13215.6	10.7541
13215.7	10.2539
13215.8	9.75581
13216	9.26178
13216.1	8.77603
13216.2	8.30728
13216.3	7.86833
13216.4	7.46758
13216.5	7.10749
13216.6	6.78733
13216.8	6.50461
13216.9	6.25513
13217	6.03527
13217.1	5.84235
13217.2	5.67324
13217.4	5.52518
13217.5	5.39663
13217.6	5.28774
13217.7	5.19939
13217.8	5.13254
13217.9	5.08823
13218	5.06713
13218.2	5.0696
13218.3	5.09597
13218.4	5.14547
13218.5	5.21614
13218.6	5.30544
13218.8	5.4108
13218.9	5.52993
13219	5.66215
13219.1	5.8081
13219.2	5.96731
13219.3	6.13814
13219.5	6.31868
13219.6	6.50699
13219.7	6.70131
13219.8	6.90113
13219.9	7.10733
13220	7.31947
13220.1	7.53527
13220.3	7.75211
13220.4	7.96777
13220.5	8.18054
13220.6	8.38968
13220.7	8.59556
13220.9	8.79736
13221	8.99292
13221.1	9.18014
13221.2	9.35774
13221.3	9.52526
13221.4	9.68186
13221.5	9.82655
13221.7	9.95835
13221.8	10.0759
13221.9	10.1785
13222	10.2671
13222.1	10.3428
13222.2	10.406
13222.4	10.4567
13222.5	10.4947
13222.6	10.5191
13222.7	10.5286
13222.8	10.5224
13223	10.4999
13223.1	10.4605
13223.2	10.4035
13223.3	10.3283
13223.4	10.2347
13223.5	10.1229
13223.6	9.99423
13223.8	9.85023
13223.9	9.69302
13224	9.52483
13224.1	9.34778
13224.2	9.16373
13224.4	8.97416
13224.5	8.78155
13224.6	8.58949
13224.7	8.40014
13224.8	8.21415
13224.9	8.03235
13225	7.85602
13225.2	7.68626
13225.3	7.52585
13225.4	7.37928
13225.5	7.24895
13225.6	7.13444
13225.8	7.03409
13225.9	6.94709
13226	6.87388
13226.1	6.81639
13226.2	6.77785
13226.3	6.75902
13226.5	6.75833
13226.6	6.77372
13226.7	6.80429
13226.8	6.85063
13226.9	6.91408
13227	6.99713
13227.1	7.10049
13227.3	7.22262
13227.4	7.36091
13227.5	7.51465
13227.6	7.68478
13227.7	7.87052
13227.9	8.07173
13228	8.28744
13228.1	8.51436
13228.2	8.74864
13228.3	8.98918
13228.4	9.23795
13228.5	9.49461
13228.7	9.75691
13228.8	10.0218
13228.9	10.2849
13229	10.5419
13229.1	10.792
13229.2	11.0384
13229.4	11.2798
13229.5	11.5101
13229.6	11.7242
13229.7	11.9181
13229.8	12.0891
13230	12.238
13230.1	12.3688
13230.2	12.4819
13230.3	12.5739
13230.4	12.6426
13230.5	12.6871
13230.6	12.7076
13230.8	12.7051
13230.9	12.6818
13231	12.6368
13231.1	12.5669
13231.2	12.469
13231.4	12.3416
13231.5	12.1853
13231.6	12.0022
13231.7	11.7962
13231.8	11.571
13231.9	11.3294
13232	11.0746
13232.2	10.8101
13232.3	10.5389
13232.4	10.2636
13232.5	9.98571
13232.6	9.70619
13232.8	9.4256
[truncated: 15,148 more rows]

## Sheet: Y109TAG+Both
Raw Mass spectrometry Data for Fig. 3e
mass	int
x	y
13000	285.836				7D12-pcY=		14376.4
13000.1	150.612
13000.2	65.8992
13000.4	29.1657
13000.5	16.0623
13000.6	12.6893
13000.7	13.5492
13000.8	16.3675
13000.9	19.8585
13001	23.1279
13001.2	25.6136
13001.3	27.0985
13001.4	27.6793
13001.5	27.6228
13001.6	27.2271
13001.8	26.7357
13001.9	26.2866
13002	25.93
13002.1	25.6636
13002.2	25.4592
13002.3	25.2837
13002.5	25.1135
13002.6	24.9382
13002.7	24.755
13002.8	24.5664
13002.9	24.3756
13003	24.1839
13003.1	23.9924
13003.3	23.8039
13003.4	23.6196
13003.5	23.4383
13003.6	23.2619
13003.7	23.0909
13003.9	22.9272
13004	22.7765
13004.1	22.6449
13004.2	22.5379
13004.3	22.461
13004.4	22.4167
13004.5	22.3999
13004.7	22.4018
13004.8	22.4129
13004.9	22.4272
13005	22.4424
13005.1	22.4587
13005.2	22.4783
13005.4	22.5048
13005.5	22.5414
13005.6	22.5847
13005.7	22.6279
13005.8	22.6649
13006	22.6945
13006.1	22.7203
13006.2	22.7436
13006.3	22.7637
13006.4	22.7797
13006.5	22.7888
13006.6	22.7857
13006.8	22.7655
13006.9	22.7272
13007	22.6738
13007.1	22.6057
13007.2	22.5192
13007.4	22.4115
13007.5	22.281
13007.6	22.1288
13007.7	21.9586
13007.8	21.7731
13007.9	21.5742
13008	21.3661
13008.2	21.1546
13008.3	20.9455
13008.4	20.745
13008.5	20.5606
13008.6	20.4011
13008.8	20.2772
13008.9	20.1943
13009	20.1519
13009.1	20.1534
13009.2	20.204
13009.3	20.3074
13009.5	20.465
13009.6	20.6759
13009.7	20.939
13009.8	21.2523
13009.9	21.616
13010	22.0303
13010.1	22.4957
13010.3	23.0123
13010.4	23.5767
13010.5	24.1898
13010.6	24.8523
13010.7	25.564
13010.9	26.3213
13011	27.1205
13011.1	27.9609
13011.2	28.8353
13011.3	29.7341
13011.4	30.6493
13011.5	31.5753
13011.7	32.5027
13011.8	33.4162
13011.9	34.3037
13012	35.1648
13012.1	36.0102
13012.2	36.8426
13012.4	37.66
13012.5	38.4538
13012.6	39.2038
13012.7	39.8976
13012.8	40.5307
13013	41.1003
13013.1	41.6193
13013.2	42.1115
13013.3	42.5738
13013.4	42.9774
13013.5	43.3074
13013.6	43.5581
13013.8	43.7347
13013.9	43.8588
13014	43.942
13014.1	43.9853
13014.2	43.9904
13014.4	43.9547
13014.5	43.8711
13014.6	43.7498
13014.7	43.6174
13014.8	43.4862
13014.9	43.3416
13015	43.1501
13015.2	42.9041
13015.3	42.625
13015.4	42.3327
13015.5	42.0459
13015.6	41.7729
13015.8	41.5028
13015.9	41.2105
13016	40.8735
13016.1	40.476
13016.2	40.0224
13016.3	39.5395
13016.5	39.0411
13016.6	38.5228
13016.7	37.9653
13016.8	37.3481
13016.9	36.6644
13017	35.9158
13017.1	35.1083
13017.3	34.263
13017.4	33.4092
13017.5	32.5472
13017.6	31.663
13017.7	30.7492
13017.9	29.8004
13018	28.8121
13018.1	27.7917
13018.2	26.7552
13018.3	25.7035
13018.4	24.634
13018.5	23.5495
13018.7	22.4567
13018.8	21.3683
13018.9	20.2972
13019	19.2545
13019.1	18.2443
13019.2	17.2728
13019.4	16.3453
13019.5	15.4615
13019.6	14.6226
13019.7	13.8314
13019.8	13.0918
13020	12.4071
13020.1	11.7804
13020.2	11.2161
13020.3	10.718
13020.4	10.2863
13020.5	9.91562
13020.6	9.603
13020.8	9.3463
13020.9	9.14243
13021	8.99059
13021.1	8.89093
13021.2	8.843
13021.4	8.84483
13021.5	8.89635
13021.6	8.99492
13021.7	9.13217
13021.8	9.30349
13021.9	9.50901
13022	9.74955
13022.2	10.0246
13022.3	10.3363
13022.4	10.6815
13022.5	11.0467
13022.6	11.4248
13022.8	11.8161
13022.9	12.2212
13023	12.6412
13023.1	13.08
13023.2	13.5371
13023.3	13.9998
13023.5	14.4558
13023.6	14.9004
13023.7	15.3357
13023.8	15.767
13023.9	16.2032
13024	16.6487
13024.1	17.0957
13024.3	17.534
13024.4	17.9533
13024.5	18.3486
13024.6	18.7247
13024.7	19.0922
13024.9	19.4607
13025	19.8327
13025.1	20.2014
13025.2	20.553
13025.3	20.8822
13025.4	21.1916
13025.5	21.4844
13025.7	21.7651
13025.8	22.0367
13025.9	22.2928
13026	22.5214
13026.1	22.717
13026.2	22.879
13026.4	23.0074
13026.5	23.1032
13026.6	23.1663
13026.7	23.1954
13026.8	23.1888
13027	23.145
13027.1	23.0624
13027.2	22.9393
13027.3	22.7739
13027.4	22.5628
13027.5	22.3065
13027.6	22.0095
13027.8	21.6741
13027.9	21.3013
13028	20.8905
13028.1	20.4399
13028.2	19.9478
13028.4	19.416
13028.5	18.8497
13028.6	18.2564
13028.7	17.6445
13028.8	17.0153
13028.9	16.3679
13029	15.7021
13029.2	15.0176
13029.3	14.3188
13029.4	13.6176
13029.5	12.9306
13029.6	12.2683
13029.8	11.6351
13029.9	11.0334
13030	10.4634
13030.1	9.92384
13030.2	9.41654
13030.3	8.94978
13030.5	8.52748
13030.6	8.14766
13030.7	7.80904
13030.8	7.51118
13030.9	7.25333
13031	7.03561
13031.1	6.85946
13031.3	6.72328
13031.4	6.6249
13031.5	6.56366
13031.6	6.53858
13031.7	6.54908
13031.9	6.59518
13032	6.67624
13032.1	6.78923
13032.2	6.92942
13032.3	7.0929
13032.4	7.27882
13032.5	7.48787
13032.7	7.72023
13032.8	7.9763
13032.9	8.25447
13033	8.55022
13033.1	8.86018
13033.2	9.18141
13033.4	9.51007
13033.5	9.8446
13033.6	10.1854
13033.7	10.5278
13033.8	10.8644
13034	11.1935
13034.1	11.5157
13034.2	11.8301
13034.3	12.1353
13034.4	12.4286
13034.5	12.7065
13034.6	12.9647
13034.8	13.2025
13034.9	13.4224
13035	13.6279
13035.1	13.822
13035.2	14.0067
13035.4	14.1802
13035.5	14.3366
13035.6	14.4759
13035.7	14.6029
13035.8	14.7215
13035.9	14.8347
13036	14.9448
13036.2	15.0517
13036.3	15.1526
13036.4	15.2475
13036.5	15.3395
13036.6	15.4322
13036.8	15.5297
13036.9	15.6348
13037	15.7476
13037.1	15.8648
13037.2	15.9844
13037.3	16.1066
13037.5	16.2335
13037.6	16.3689
13037.7	16.5138
13037.8	16.6652
13037.9	16.8184
13038	16.9725
13038.1	17.1303
13038.3	17.2931
13038.4	17.4607
13038.5	17.6371
13038.6	17.8298
13038.7	18.037
13038.9	18.2536
13039	18.4802
13039.1	18.7172
13039.2	18.9648
13039.3	19.223
13039.4	19.4888
13039.5	19.7598
13039.7	20.041
13039.8	20.3352
13039.9	20.6407
13040	20.9588
13040.1	21.2905
13040.2	21.6333
13040.4	21.9822
13040.5	22.3338
13040.6	22.6871
13040.7	23.0464
13040.8	23.4173
13041	23.7993
13041.1	24.1857
13041.2	24.5667
13041.3	24.9377
13041.4	25.3001
13041.5	25.6612
13041.6	26.0317
13041.8	26.419
13041.9	26.8246
13042	27.2453
13042.1	27.682
13042.2	28.1394
13042.4	28.6245
13042.5	29.144
13042.6	29.7
13042.7	30.2872
13042.8	30.8927
13042.9	31.5095
13043	32.1375
13043.2	32.7752
13043.3	33.4203
13043.4	34.0693
13043.5	34.7184
13043.6	35.362
13043.8	35.9909
13043.9	36.5923
13044	37.1568
13044.1	37.6802
13044.2	38.16
13044.3	38.5982
13044.5	38.9987
13044.6	39.363
13044.7	39.69
13044.8	39.9736
13044.9	40.2024
13045	40.364
13045.1	40.4587
13045.3	40.4975
13045.4	40.4851
13045.5	40.4237
13045.6	40.3186
13045.7	40.1738
13045.9	39.9843
13046	39.7423
13046.1	39.4537
13046.2	39.1264
13046.3	38.7655
13046.4	38.3726
13046.5	37.9441
13046.7	37.479
13046.8	36.986
13046.9	36.4787
13047	35.9599
13047.1	35.43
13047.2	34.9021
13047.4	34.3951
13047.5	33.9154
13047.6	33.4679
13047.7	33.0654
13047.8	32.7112
13048	32.3963
13048.1	32.1057
13048.2	31.8315
13048.3	31.5721
13048.4	31.3315
13048.5	31.1238
13048.6	30.955
13048.8	30.8199
13048.9	30.7118
13049	30.6213
13049.1	30.5376
13049.2	30.4556
13049.4	30.3833
13049.5	30.3231
13049.6	30.2618
13049.7	30.1861
13049.8	30.0836
13049.9	29.9423
13050	29.7514
13050.2	29.5073
13050.3	29.2105
13050.4	28.8601
13050.5	28.4571
13050.6	28.0005
13050.8	27.4877
13050.9	26.9162
13051	26.2924
13051.1	25.6346
13051.2	24.9719
13051.3	24.3547
13051.5	23.8459
13051.6	23.5084
13051.7	23.3873
13051.8	23.4784
13051.9	23.6855
13052	23.7594
13052.1	23.2459
13052.3	21.6023
13052.4	18.7138
13052.5	15.35
13052.6	12.7296
13052.7	11.5328
13052.9	11.5191
13053	12.0211
13053.1	12.5647
13053.2	13.0035
13053.3	13.3377
13053.4	13.6012
13053.5	13.8439
13053.7	14.109
13053.8	14.4219
13053.9	14.7948
13054	15.229
13054.1	15.7215
13054.2	16.2694
13054.4	16.8702
13054.5	17.5183
13054.6	18.2038
13054.7	18.9144
13054.8	19.6349
13055	20.3563
13055.1	21.0762
13055.2	21.7915
13055.3	22.5015
13055.4	23.2084
13055.5	23.9055
13055.6	24.5758
13055.8	25.2146
13055.9	25.8305
13056	26.4289
13056.1	27.0115
13056.2	27.5795
13056.4	28.1308
13056.5	28.6614
13056.6	29.1744
13056.7	29.6809
13056.8	30.1882
13056.9	30.6981
13057	31.2103
13057.2	31.7173
13057.3	32.2114
13057.4	32.7033
13057.5	33.2118
13057.6	33.7397
13057.8	34.2806
13057.9	34.8306
13058	35.3839
13058.1	35.9329
13058.2	36.4708
13058.3	36.9907
13058.5	37.4919
13058.6	37.9793
13058.7	38.4504
13058.8	38.9035
13058.9	39.3449
13059	39.771
13059.1	40.1686
13059.3	40.5254
13059.4	40.8296
13059.5	41.078
13059.6	41.2758
13059.7	41.4218
13059.9	41.5086
13060	41.5294
13060.1	41.4778
13060.2	41.3465
13060.3	41.1335
13060.4	40.8425
13060.5	40.474
13060.7	40.0333
13060.8	39.5264
13060.9	38.9536
13061	38.3129
13061.1	37.5992
13061.2	36.8123
13061.4	35.9562
13061.5	35.0389
13061.6	34.0653
13061.7	33.0381
13061.8	31.9708
13062	30.8731
13062.1	29.7481
13062.2	28.5997
13062.3	27.4318
13062.4	26.2452
13062.5	25.0504
13062.6	23.8666
13062.8	22.6955
13062.9	21.5336
13063	20.3853
13063.1	19.2553
13063.2	18.1492
13063.4	17.0798
13063.5	16.0659
13063.6	15.1173
13063.7	14.2334
13063.8	13.4071
13063.9	12.6331
13064	11.9117
13064.2	11.2454
13064.3	10.6377
13064.4	10.0905
13064.5	9.60596
13064.6	9.18303
13064.8	8.81612
13064.9	8.5
13065	8.23154
13065.1	8.00878
13065.2	7.83168
13065.3	7.70467
13065.5	7.62971
13065.6	7.60499
13065.7	7.62957
13065.8	7.70312
13065.9	7.82565
13066	7.99844
13066.1	8.22358
13066.3	8.50109
13066.4	8.82992
13066.5	9.20997
13066.6	9.64107
13066.7	10.1231
13066.9	10.6565
13067	11.2431
13067.1	11.8843
13067.2	12.5817
13067.3	13.3392
13067.4	14.1599
13067.5	15.045
13067.7	15.9934
13067.8	17.0026
13067.9	18.0703
13068	19.1913
13068.1	20.3592
13068.2	21.5698
13068.4	22.8218
13068.5	24.1152
13068.6	25.4486
13068.7	26.8121
13068.8	28.1864
13069	29.5646
13069.1	30.9557
13069.2	32.366
13069.3	33.7977
13069.4	35.2504
13069.5	36.7135
13069.6	38.1692
13069.8	39.6075
13069.9	41.0289
13070	42.437
13070.1	43.8389
13070.2	45.2351
13070.4	46.6181
13070.5	47.9787
13070.6	49.31
13070.7	50.6081
13070.8	51.8718
13070.9	53.1011
13071	54.2941
13071.2	55.4477
13071.3	56.5571
13071.4	57.6214
13071.5	58.6447
13071.6	59.6253
13071.8	60.5554
13071.9	61.4269
13072	62.2312
13072.1	62.9613
13072.2	63.623
13072.3	64.2312
13072.5	64.788
13072.6	65.2858
13072.7	65.7152
13072.8	66.0647
13072.9	66.3269
13073	66.5044
13073.1	66.611
13073.3	66.6606
13073.4	66.6571
13073.5	66.5959
13073.6	66.4674
13073.7	66.2645
13073.9	65.984
13074	65.631
13074.1	65.2144
13074.2	64.7459
13074.3	64.2362
13074.4	63.6888
13074.5	63.1074
13074.7	62.4942
13074.8	61.8459
13074.9	61.1535
13075	60.4152
13075.1	59.6401
13075.2	58.8385
13075.4	58.0233
13075.5	57.2025
13075.6	56.3774
13075.7	55.5427
13075.8	54.687
13076	53.8131
13076.1	52.9413
13076.2	52.0905
13076.3	51.2701
13076.4	50.4886
13076.5	49.7468
13076.6	49.036
13076.8	48.3489
13076.9	47.6771
13077	47.0155
13077.1	46.365
13077.2	45.7294
13077.4	45.1073
13077.5	44.5014
13077.6	43.9096
13077.7	43.309
13077.8	42.6862
13077.9	42.0527
13078	41.4337
13078.2	40.8594
13078.3	40.3645
13078.4	39.9616
13078.5	39.6372
13078.6	39.391
13078.8	39.2245
13078.9	39.1266
13079	39.0813
13079.1	39.0743
13079.2	39.0788
13079.3	39.0568
13079.5	38.9961
13079.6	38.9017
13079.7	38.7791
13079.8	38.6432
13079.9	38.5189
13080	38.4116
13080.1	38.2993
13080.3	38.164
13080.4	37.9959
13080.5	37.7986
13080.6	37.5897
13080.7	37.3848
13080.9	37.1841
13081	36.9723
13081.1	36.7351
13081.2	36.4599
13081.3	36.149
13081.4	35.8193
13081.5	35.4863
13081.7	35.1553
13081.8	34.818
13081.9	34.4697
13082	34.1158
13082.1	33.7719
13082.2	33.4643
13082.4	33.2178
13082.5	33.0469
13082.6	32.9512
13082.7	32.9277
13082.8	32.9713
13083	33.0717
13083.1	33.2182
13083.2	33.4009
13083.3	33.6131
13083.4	33.8464
13083.5	34.09
13083.6	34.3348
13083.8	34.5787
13083.9	34.8257
13084	35.0757
13084.1	35.3277
13084.2	35.5828
13084.4	35.8409
13084.5	36.0904
13084.6	36.3209
13084.7	36.5352
13084.8	36.7288
13084.9	36.8989
13085	37.0496
13085.2	37.1752
13085.3	37.2649
13085.4	37.3153
13085.5	37.3293
13085.6	37.3007
13085.8	37.2315
13085.9	37.1309
13086	36.9953
13086.1	36.8144
13086.2	36.5837
13086.3	36.3131
13086.5	36.0205
13086.6	35.7199
13086.7	35.4051
13086.8	35.0555
13086.9	34.6604
13087	34.2238
13087.1	33.7577
13087.3	33.2751
13087.4	32.7919
13087.5	32.3231
13087.6	31.8637
13087.7	31.3974
13087.9	30.9158
13088	30.4164
13088.1	29.9052
13088.2	29.3949
13088.3	28.8988
13088.4	28.4251
13088.5	27.9785
13088.7	27.552
13088.8	27.1231
13088.9	26.6879
13089	26.2613
13089.1	25.8553
13089.2	25.475
13089.4	25.118
13089.5	24.7832
13089.6	24.4736
13089.7	24.1899
13089.8	23.9281
13090	23.687
13090.1	23.4684
13090.2	23.2687
13090.3	23.0864
13090.4	22.923
13090.5	22.7757
13090.6	22.6378
13090.8	22.5006
13090.9	22.3557
13091	22.1997
13091.1	22.0321
13091.2	21.8508
13091.4	21.651
13091.5	21.426
13091.6	21.1754
13091.7	20.9041
13091.8	20.6121
13091.9	20.2931
13092	19.944
13092.2	19.5652
13092.3	19.1539
13092.4	18.7077
13092.5	18.2302
13092.6	17.7305
13092.8	17.2212
13092.9	16.701
13093	16.1547
13093.1	15.5762
13093.2	14.9696
13093.3	14.3417
13093.5	13.7065
13093.6	13.0834
13093.7	12.4792
13093.8	11.8918
13093.9	11.3217
13094	10.7697
13094.1	10.2405
13094.3	9.74218
13094.4	9.28096
13094.5	8.85709
13094.6	8.46983
13094.7	8.12213
13094.9	7.8164
13095	7.55502
13095.1	7.33812
13095.2	7.16438
13095.3	7.03218
13095.4	6.93899
13095.5	6.88659
13095.7	6.87922
13095.8	6.91817
13095.9	7.00204
13096	7.13037
13096.1	7.30223
13096.2	7.51288
13096.4	7.76095
13096.5	8.04944
13096.6	8.38156
13096.7	8.7609
13096.8	9.1917
13097	9.67402
13097.1	10.203
13097.2	10.7791
13097.3	11.4044
13097.4	12.0791
13097.5	12.8033
13097.6	13.574
13097.8	14.3849
13097.9	15.2295
13098	16.1026
13098.1	16.9988
13098.2	17.9137
13098.4	18.8408
13098.5	19.7694
13098.6	20.692
13098.7	21.6037
13098.8	22.5004
13098.9	23.3855
13099	24.2587
13099.2	25.1053
13099.3	25.9156
13099.4	26.6887
13099.5	27.4236
13099.6	28.1246
13099.8	28.8017
13099.9	29.4556
13100	30.0799
13100.1	30.6685
13100.2	31.2148
13100.3	31.7131
13100.5	32.1669
13100.6	32.5901
13100.7	32.9872
13100.8	33.3456
13100.9	33.644
13101	33.8714
13101.1	34.0291
13101.3	34.1177
13101.4	34.1367
13101.5	34.083
13101.6	33.9506
13101.7	33.7347
13101.9	33.4311
13102	33.0415
13102.1	32.5753
13102.2	32.0391
13102.3	31.4299
13102.4	30.7407
13102.5	29.9711
13102.7	29.1266
13102.8	28.2134
13102.9	27.2405
13103	26.218
13103.1	25.155
13103.2	24.0586
13103.4	22.9371
13103.5	21.7992
13103.6	20.6533
13103.7	19.5077
13103.8	18.3694
13104	17.2446
13104.1	16.1382
13104.2	15.0578
13104.3	14.0123
13104.4	13.008
13104.5	12.0504
13104.6	11.144
13104.8	10.2912
13104.9	9.49286
13105	8.75255
13105.1	8.0763
13105.2	7.46841
13105.4	6.93049
13105.5	6.46036
13105.6	6.05397
13105.7	5.70759
13105.8	5.42031
13105.9	5.1939
13106	5.02756
13106.2	4.91758
13106.3	4.86199
13106.4	4.86211
13106.5	4.9192
13106.6	5.03414
13106.8	5.20862
13106.9	5.44379
13107	5.74108
13107.1	6.10181
13107.2	6.52658
13107.3	7.01702
13107.5	7.57552
13107.6	8.20256
13107.7	8.8953
13107.8	9.64968
13107.9	10.4613
13108	11.3262
13108.1	12.2396
13108.3	13.1945
13108.4	14.1856
13108.5	15.2084
13108.6	16.2536
13108.7	17.3086
13108.9	18.36
13109	19.3976
13109.1	20.4149
13109.2	21.4061
13109.3	22.3647
13109.4	23.283
13109.5	24.1581
13109.7	24.9892
13109.8	25.7751
13109.9	26.5157
13110	27.21
13110.1	27.8524
13110.2	28.435
13110.4	28.9551
13110.5	29.4157
13110.6	29.8227
13110.7	30.1777
13110.8	30.4779
13111	30.7223
13111.1	30.913
13111.2	31.0551
13111.3	31.1539
13111.4	31.2138
13111.5	31.2392
13111.6	31.2324
13111.8	31.1965
13111.9	31.1363
13112	31.0553
13112.1	30.9509
13112.2	30.8167
13112.4	30.6551
13112.5	30.475
13112.6	30.2839
13112.7	30.0855
13112.8	29.8771
13112.9	29.6542
13113	29.4145
13113.2	29.158
13113.3	28.8846
13113.4	28.5945
13113.5	28.2887
13113.6	27.9668
13113.8	27.6314
13113.9	27.2867
13114	26.9353
13114.1	26.574
13114.2	26.1937
13114.3	25.788
13114.5	25.3571
13114.6	24.9035
13114.7	24.4291
13114.8	23.9372
13114.9	23.4286
13115	22.9021
13115.1	22.3578
13115.3	21.7976
13115.4	21.2246
13115.5	20.649
13115.6	20.0832
13115.7	19.5256
13115.9	18.9685
13116	18.4081
13116.1	17.8449
13116.2	17.2831
13116.3	16.7256
13116.4	16.1735
13116.5	15.6304
13116.7	15.1028
13116.8	14.5995
13116.9	14.1312
13117	13.7075
13117.1	13.3288
13117.2	12.9908
13117.4	12.6915
13117.5	12.4342
13117.6	12.2278
13117.7	12.0782
13117.8	11.9848
13118	11.9455
13118.1	11.9587
13118.2	12.0235
13118.3	12.1383
13118.4	12.3014
13118.5	12.5115
13118.6	12.7658
13118.8	13.0605
13118.9	13.3931
13119	13.7635
13119.1	14.1698
13119.2	14.6119
13119.4	15.0924
13119.5	15.613
13119.6	16.1741
13119.7	16.7707
13119.8	17.3918
13119.9	18.0267
13120	18.6689
13120.2	19.3205
13120.3	19.9863
13120.4	20.6681
13120.5	21.3689
13120.6	22.0923
13120.8	22.8385
13120.9	23.6058
13121	24.3941
13121.1	25.2023
13121.2	26.028
13121.3	26.8606
13121.5	27.6893
13121.6	28.5083
13121.7	29.3159
13121.8	30.1092
13121.9	30.8715
13122	31.5896
13122.1	32.2561
13122.3	32.8671
13122.4	33.427
13122.5	33.9382
13122.6	34.3939
13122.7	34.7776
13122.9	35.0782
13123	35.2905
13123.1	35.4072
13123.2	35.4301
13123.3	35.3706
13123.4	35.2327
13123.5	35.0114
13123.7	34.7038
13123.8	34.3093
13123.9	33.8287
13124	33.2706
13124.1	32.6529
13124.2	31.9833
13124.4	31.2563
13124.5	30.4723
13124.6	29.6333
13124.7	28.7419
13124.8	27.816
13125	26.8789
13125.1	25.9285
13125.2	24.9426
13125.3	23.9151
13125.4	22.8564
13125.5	21.7811
13125.6	20.7052
13125.8	19.6424
13125.9	18.5917
13126	17.5399
13126.1	16.4877
13126.2	15.4498
13126.4	14.4408
13126.5	13.4686
13126.6	12.5358
13126.7	11.6349
13126.8	10.7542
13126.9	9.89711
13127	9.07512
13127.2	8.29904
13127.3	7.58036
13127.4	6.93169
13127.5	6.36054
13127.6	5.86681
13127.8	5.45111
13127.9	5.11114
13128	4.83785
13128.1	4.61811
13128.2	4.43725
13128.3	4.28448
13128.5	4.15339
13128.6	4.041
13128.7	3.94713
13128.8	3.87172
13128.9	3.81484
13129	3.77713
13129.1	3.76012
13129.3	3.76581
13129.4	3.79541
13129.5	3.84922
13129.6	3.9274
13129.7	4.03281
13129.9	4.17167
13130	4.35308
13130.1	4.58924
13130.2	4.89251
13130.3	5.2749
13130.4	5.74931
13130.5	6.33065
13130.7	7.03286
13130.8	7.86173
13130.9	8.81176
13131	9.86241
13131.1	10.9773
13131.2	12.1083
13131.4	13.2073
13131.5	14.235
13131.6	15.1625
13131.7	15.9778
13131.8	16.6889
13132	17.3217
13132.1	17.915
13132.2	18.5127
13132.3	19.1509
13132.4	19.8524
13132.5	20.6246
13132.6	21.4569
13132.8	22.3246
13132.9	23.1888
13133	24.011
13133.1	24.7616
13133.2	25.4165
13133.4	25.9642
13133.5	26.4083
13133.6	26.7578
13133.7	27.0255
13133.8	27.2266
13133.9	27.3678
13134	27.4505
13134.2	27.4734
13134.3	27.4312
13134.4	27.3261
13134.5	27.1714
13134.6	26.9796
13134.8	26.7519
13134.9	26.4855
13135	26.1803
13135.1	25.835
13135.2	25.4504
13135.3	25.0345
13135.5	24.5985
13135.6	24.1462
13135.7	23.6804
13135.8	23.2072
13135.9	22.7325
13136	22.262
13136.1	21.7999
13136.3	21.3449
13136.4	20.8947
13136.5	20.4574
13136.6	20.0422
13136.7	19.6511
13136.9	19.2842
13137	18.9425
13137.1	18.6296
13137.2	18.3505
13137.3	18.1081
13137.4	17.9029
13137.5	17.7334
13137.7	17.599
13137.8	17.4997
13137.9	17.4367
13138	17.409
13138.1	17.4118
13138.2	17.4428
13138.4	17.4986
13138.5	17.5765
13138.6	17.6762
13138.7	17.7988
13138.8	17.946
13139	18.1155
13139.1	18.3023
13139.2	18.5004
13139.3	18.7092
13139.4	18.9314
13139.5	19.1679
13139.6	19.419
13139.8	19.6823
13139.9	19.9536
13140	20.2291
13140.1	20.506
13140.2	20.7832
13140.4	21.0598
13140.5	21.3349
13140.6	21.6062
13140.7	21.8705
13140.8	22.126
13140.9	22.3713
13141	22.6065
13141.2	22.8307
13141.3	23.0411
13141.4	23.2349
13141.5	23.4049
13141.6	23.5408
13141.8	23.6448
13141.9	23.732
13142	23.8121
13142.1	23.8799
13142.2	23.9224
13142.3	23.9338
13142.5	23.9156
13142.6	23.8791
13142.7	23.8388
13142.8	23.7975
13142.9	23.752
13143	23.6982
13143.1	23.642
13143.3	23.5986
13143.4	23.584
13143.5	23.6064
13143.6	23.661
13143.7	23.7551
13143.9	23.9035
13144	24.1153
13144.1	24.3856
13144.2	24.6916
13144.3	25.0154
13144.4	25.3527
13144.5	25.7064
13144.7	26.074
13144.8	26.4446
13144.9	26.8083
13145	27.1575
13145.1	27.4936
13145.2	27.827
13145.4	28.1697
13145.5	28.5256
13145.6	28.8893
13145.7	29.257
13145.8	29.6264
13146	29.9922
13146.1	30.3501
13146.2	30.6964
13146.3	31.0289
13146.4	31.3474
13146.5	31.6475
13146.6	31.9268
13146.8	32.1869
13146.9	32.4327
13147	32.6748
13147.1	32.9145
13147.2	33.1404
13147.4	33.3376
13147.5	33.5076
13147.6	33.6698
13147.7	33.8281
13147.8	33.9703
13147.9	34.0838
13148	34.1694
13148.2	34.2427
13148.3	34.3169
13148.4	34.3973
13148.5	34.4794
13148.6	34.5659
13148.8	34.669
13148.9	34.8036
13149	34.9835
13149.1	35.2006
13149.2	35.4338
13149.3	35.6616
13149.5	35.8777
13149.6	36.095
13149.7	36.3211
13149.8	36.5442
13149.9	36.7434
13150	36.9213
13150.1	37.1028
13150.3	37.3051
13150.4	37.5374
13150.5	37.8033
13150.6	38.0924
13150.7	38.3908
13150.9	38.693
13151	38.9963
13151.1	39.2964
13151.2	39.5902
13151.3	39.875
13151.4	40.1566
13151.5	40.4518
13151.7	40.7495
13151.8	41.0086
13151.9	41.2125
13152	41.3733
13152.1	41.5049
13152.2	41.6132
13152.4	41.7058
13152.5	41.7764
13152.6	41.8013
13152.7	41.7737
13152.8	41.7009
13153	41.5893
13153.1	41.4376
13153.2	41.2448
13153.3	41.0092
13153.4	40.7319
13153.5	40.4221
13153.6	40.0798
13153.8	39.6993
13153.9	39.2745
13154	38.8073
13154.1	38.3078
13154.2	37.7867
13154.4	37.2463
13154.5	36.6818
13154.6	36.0958
13154.7	35.4899
13154.8	34.8669
13154.9	34.2353
13155	33.6031
13155.2	32.9739
13155.3	32.3477
13155.4	31.7228
13155.5	31.0951
13155.6	30.4669
13155.8	29.8439
13155.9	29.2282
13156	28.6205
13156.1	28.0197
13156.2	27.4266
13156.3	26.8439
13156.5	26.2734
13156.6	25.7149
13156.7	25.1645
13156.8	24.6189
13156.9	24.0756
13157	23.5369
13157.1	23.0097
13157.3	22.4964
13157.4	21.9946
13157.5	21.4997
13157.6	21.0055
13157.7	20.5047
13157.9	19.9961
13158	19.484
13158.1	18.9697
13158.2	18.4538
13158.3	17.9343
13158.4	17.4073
13158.5	16.8704
13158.7	16.3211
13158.8	15.7576
13158.9	15.1836
13159	14.6063
13159.1	14.0246
13159.2	13.4347
13159.4	12.839
13159.5	12.2392
13159.6	11.6335
13159.7	11.0222
13159.8	10.4075
13160	9.79104
13160.1	9.17708
13160.2	8.5715
13160.3	7.9767
13160.4	7.39299
13160.5	6.82126
13160.6	6.26329
13160.8	5.72383
13160.9	5.21314
13161	4.7417
13161.1	4.31561
13161.2	3.93922
13161.4	3.61614
13161.5	3.34811
13161.6	3.13652
13161.7	2.98324
13161.8	2.88688
13161.9	2.84137
13162	2.83742
13162.2	2.86347
13162.3	2.90611
13162.4	2.95152
13162.5	2.98809
13162.6	3.00751
13162.8	3.00461
13162.9	2.97897
13163	2.93639
13163.1	2.8871
13163.2	2.84278
13163.3	2.8143
13163.5	2.80902
13163.6	2.83006
13163.7	2.87824
13163.8	2.95274
13163.9	3.05101
13164	3.16904
13164.1	3.30227
13164.3	3.4441
13164.4	3.58611
13164.5	3.72161
13164.6	3.84591
13164.7	3.95525
13164.9	4.04666
13165	4.11953
13165.1	4.17462
13165.2	4.21225
13165.3	4.23284
13165.4	4.23617
13165.5	4.22295
13165.7	4.19522
13165.8	4.15394
13165.9	4.09902
13166	4.03061
13166.1	3.94856
13166.2	3.85213
13166.4	3.74209
13166.5	3.62102
13166.6	3.49066
13166.7	3.35127
13166.8	3.20331
13167	3.04785
13167.1	2.88669
13167.2	2.72235
13167.3	2.55751
13167.4	2.39451
13167.5	2.23525
13167.6	2.08053
13167.8	1.93007
13167.9	1.78403
13168	1.6429
13168.1	1.50693
13168.2	1.37626
13168.4	1.2509
13168.5	1.13092
13168.6	1.01646
13168.7	0.907668
13168.8	0.804717
13168.9	0.708487
13169	0.620414
13169.2	0.541271
13169.3	0.471153
13169.4	0.409871
13169.5	0.356948
13169.6	0.311722
13169.8	0.273604
13169.9	0.242086
13170	0.216581
13170.1	0.196488
13170.2	0.181271
13170.3	0.170528
13170.5	0.164002
13170.6	0.161613
13170.7	0.163464
13170.8	0.169894
13170.9	0.181522
13171	0.19915
13171.1	0.223832
13171.3	0.257069
13171.4	0.300889
13171.5	0.358066
13171.6	0.432421
13171.7	0.52895
13171.9	0.653978
13172	0.815156
13172.1	1.02091
13172.2	1.28011
13172.3	1.60217
13172.4	1.99599
13172.5	2.46951
13172.7	3.0298
13172.8	3.68119
13172.9	4.42506
13173	5.25985
13173.1	6.17985
13173.2	7.1759
13173.4	8.23896
13173.5	9.3612
13173.6	10.5327
13173.7	11.745
13173.8	12.9924
13174	14.2669
13174.1	15.5608
13174.2	16.8673
13174.3	18.1809
13174.4	19.4964
13174.5	20.8088
13174.6	22.1139
13174.8	23.4116
13174.9	24.7066
13175	25.9997
13175.1	27.2883
13175.2	28.5679
13175.4	29.8304
13175.5	31.068
13175.6	32.2762
13175.7	33.4531
13175.8	34.5994
13175.9	35.719
13176	36.8109
13176.2	37.8686
13176.3	38.8872
13176.4	39.8636
13176.5	40.7982
13176.6	41.6955
13176.8	42.5611
13176.9	43.3991
13177	44.2131
13177.1	45.0021
13177.2	45.7617
13177.3	46.4938
13177.5	47.206
13177.6	47.9039
13177.7	48.5919
13177.8	49.277
13177.9	49.9624
13178	50.6467
13178.1	51.3301
13178.3	52.0096
13178.4	52.6842
13178.5	53.3557
13178.6	54.0306
13178.7	54.7212
13178.9	55.4347
13179	56.1686
13179.1	56.9153
13179.2	57.671
13179.3	58.4364
13179.4	59.2114
13179.5	59.9955
13179.7	60.7864
13179.8	61.5775
13179.9	62.3594
13180	63.13
13180.1	63.8948
13180.2	64.6516
13180.4	65.3915
13180.5	66.1049
13180.6	66.7807
13180.7	67.4073
13180.8	67.974
13181	68.4721
13181.1	68.8928
13181.2	69.2403
13181.3	69.5307
13181.4	69.7692
13181.5	69.9511
13181.6	70.0529
13181.8	70.0366
13181.9	69.9017
13182	69.682
13182.1	69.3963
13182.2	69.0373
13182.4	68.5917
13182.5	68.0413
13182.6	67.3737
13182.7	66.6099
13182.8	65.7801
13182.9	64.9073
13183	64.0164
13183.2	63.1174
13183.3	62.2031
13183.4	61.2563
13183.5	60.2542
13183.6	59.1735
13183.8	58.0044
13183.9	56.7492
13184	55.4131
13184.1	54.0058
13184.2	52.5399
13184.3	51.029
13184.5	49.4835
13184.6	47.9166
13184.7	46.3415
13184.8	44.7608
13184.9	43.1762
13185	41.5932
13185.1	40.0214
13185.3	38.4724
13185.4	36.9547
13185.5	35.4692
13185.6	34.0114
13185.7	32.587
13185.9	31.2125
13186	29.9004
13186.1	28.6567
13186.2	27.4833
13186.3	26.3765
13186.4	25.329
13186.5	24.3404
13186.7	23.4169
13186.8	22.564
13186.9	21.7818
13187	21.0667
13187.1	20.4153
13187.2	19.8249
13187.4	19.2992
13187.5	18.8441
13187.6	18.4602
13187.7	18.1385
13187.8	17.8637
13188	17.6217
13188.1	17.3995
13188.2	17.1912
13188.3	16.9984
13188.4	16.8244
13188.5	16.6697
13188.6	16.5324
13188.8	16.4116
13188.9	16.3071
13189	16.218
13189.1	16.1456
13189.2	16.0938
13189.4	16.0626
13189.5	16.0466
13189.6	16.0434
13189.7	16.0548
13189.8	16.0826
13189.9	16.1284
13190	16.1951
13190.2	16.2837
13190.3	16.393
13190.4	16.5239
13190.5	16.6787
13190.6	16.8585
13190.8	17.0642
13190.9	17.2938
13191	17.5429
13191.1	17.8057
13191.2	18.0734
13191.3	18.3389
13191.5	18.5977
13191.6	18.8499
13191.7	19.1002
13191.8	19.3538
13191.9	19.6149
13192	19.8816
13192.1	20.1484
13192.3	20.4113
13192.4	20.6676
13192.5	20.9167
13192.6	21.1671
13192.7	21.437
13192.9	21.7315
13193	22.04
13193.1	22.3552
13193.2	22.6771
13193.3	23.0067
13193.4	23.3497
13193.5	23.7173
13193.7	24.1176
13193.8	24.5564
13193.9	25.0359
13194	25.5511
13194.1	26.0925
13194.2	26.654
13194.4	27.2323
13194.5	27.8279
13194.6	28.4468
13194.7	29.0875
13194.8	29.7386
13195	30.3871
13195.1	31.0209
13195.2	31.6278
13195.3	32.2018
13195.4	32.744
13195.5	33.2524
13195.6	33.7279
13195.8	34.1772
13195.9	34.601
13196	34.9942
13196.1	35.3503
13196.2	35.6607
13196.4	35.917
13196.5	36.1189
13196.6	36.2801
13196.7	36.4167
13196.8	36.5357
13196.9	36.6376
13197	36.7151
13197.2	36.7585
13197.3	36.7682
13197.4	36.753
13197.5	36.7166
13197.6	36.6541
13197.8	36.5584
13197.9	36.4263
13198	36.2566
13198.1	36.0564
13198.2	35.8417
13198.3	35.6206
13198.5	35.3912
13198.6	35.1486
13198.7	34.8966
13198.8	34.6478
13198.9	34.4183
13199	34.2187
13199.1	34.0455
13199.3	33.8964
13199.4	33.7748
13199.5	33.6873
13199.6	33.6408
13199.7	33.64
13199.9	33.6892
13200	33.7834
13200.1	33.9139
13200.2	34.0736
13200.3	34.2614
13200.4	34.4828
13200.5	34.7421
13200.7	35.0474
13200.8	35.4045
13200.9	35.8075
13201	36.2402
13201.1	36.6953
13201.2	37.1805
13201.4	37.7002
13201.5	38.2526
13201.6	38.8319
13201.7	39.4242
13201.8	40.0129
13202	40.592
13202.1	41.1655
13202.2	41.7335
13202.3	42.2917
13202.4	42.8347
13202.5	43.3559
13202.6	43.8516
13202.8	44.3194
13202.9	44.757
13203	45.1558
13203.1	45.5003
13203.2	45.7826
13203.4	46.0014
13203.5	46.1557
13203.6	46.2427
13203.7	46.2583
13203.8	46.202
13203.9	46.0776
13204	45.8864
13204.2	45.6256
13204.3	45.2946
13204.4	44.893
13204.5	44.4169
13204.6	43.8708
13204.8	43.2695
13204.9	42.628
13205	41.9518
13205.1	41.2387
13205.2	40.4851
13205.3	39.6886
13205.5	38.8597
13205.6	38.0178
13205.7	37.1728
13205.8	36.3241
13205.9	35.4661
13206	34.5929
13206.1	33.6987
13206.3	32.7849
13206.4	31.8613
13206.5	30.9371
13206.6	30.0203
13206.7	29.1152
13206.9	28.2259
13207	27.3524
13207.1	26.4902
13207.2	25.6431
13207.3	24.8235
13207.4	24.0437
13207.5	23.3016
13207.7	22.5872
13207.8	21.8976
13207.9	21.235
13208	20.6015
13208.1	19.9977
13208.2	19.4224
13208.4	18.8712
13208.5	18.3408
13208.6	17.8339
13208.7	17.3553
13208.8	16.9092
13209	16.4951
13209.1	16.1031
13209.2	15.7272
13209.3	15.3733
13209.4	15.0483
13209.5	14.7533
13209.6	14.4851
13209.8	14.2452
13209.9	14.0363
13210	13.8587
13210.1	13.7151
13210.2	13.608
13210.4	13.54
13210.5	13.5128
13210.6	13.5281
13210.7	13.5863
13210.8	13.6839
13210.9	13.8206
13211	13.9989
13211.2	14.2251
13211.3	14.503
13211.4	14.83
13211.5	15.204
13211.6	15.6231
13211.8	16.0887
13211.9	16.6042
13212	17.1707
13212.1	17.7829
13212.2	18.4286
13212.3	19.0936
13212.5	19.7617
13212.6	20.4179
13212.7	21.049
13212.8	21.6429
13212.9	22.1822
13213	22.6451
13213.1	23.0139
13213.3	23.2701
13213.4	23.3923
13213.5	23.3634
13213.6	23.1728
13213.7	22.8006
13213.9	22.236
13214	21.5338
13214.1	20.8223
13214.2	20.2843
13214.3	19.9745
13214.4	19.6667
13214.5	19.226
13214.7	18.7581
13214.8	18.1602
13214.9	17.2027
13215	15.9257
13215.1	14.5222
13215.2	13.1351
13215.4	11.8332
13215.5	10.6265
13215.6	9.50764
13215.7	8.46899
13215.8	7.50145
13216	6.60078
13216.1	5.76736
13216.2	5.00476
13216.3	4.31715
13216.4	3.70645
13216.5	3.1718
13216.6	2.70929
13216.8	2.31378
13216.9	1.97966
13217	1.70125
13217.1	1.47293
13217.2	1.2873
13217.4	1.1362
13217.5	1.01334
13217.6	0.914547
13217.7	0.836495
13217.8	0.775998
13217.9	0.730479
13218	0.697906
13218.2	0.676746
13218.3	0.665605
13218.4	0.6636
13218.5	0.670604
13218.6	0.686535
13218.8	0.711432
13218.9	0.745417
13219	0.788461
13219.1	0.840391
13219.2	0.901437
13219.3	0.972193
13219.5	1.05322
13219.6	1.14511
13219.7	1.24804
13219.8	1.36165
13219.9	1.48552
13220	1.62009
13220.1	1.76676
13220.3	1.92568
13220.4	2.09554
13220.5	2.27463
13220.6	2.46102
13220.7	2.6528
13220.9	2.84866
13221	3.04751
13221.1	3.24684
13221.2	3.44361
13221.3	3.63551
13221.4	3.82032
13221.5	3.99602
13221.7	4.16139
13221.8	4.31613
13221.9	4.45996
13222	4.59192
13222.1	4.71111
13222.2	4.81747
13222.4	4.91174
13222.5	4.99468
13222.6	5.06603
13222.7	5.1254
13222.8	5.17317
13223	5.21137
13223.1	5.24361
13223.2	5.27206
13223.3	5.29697
13223.4	5.31769
13223.5	5.33392
13223.6	5.34737
13223.8	5.36063
13223.9	5.37472
13224	5.38957
13224.1	5.40584
13224.2	5.42548
13224.4	5.45079
13224.5	5.48352
13224.6	5.52591
13224.7	5.58
13224.8	5.64729
13224.9	5.73075
13225	5.83333
13225.2	5.95727
13225.3	6.10446
13225.4	6.27851
13225.5	6.48401
13225.6	6.72134
13225.8	6.98961
13225.9	7.28865
13226	7.62289
13226.1	8.00184
13226.2	8.42889
13226.3	8.90293
13226.5	9.42295
13226.6	9.9907
13226.7	10.61
13226.8	11.2793
13226.9	11.9947
13227	12.7499
13227.1	13.5407
13227.3	14.3679
13227.4	15.2282
13227.5	16.1155
13227.6	17.0177
13227.7	17.9214
13227.9	18.8179
13228	19.7032
13228.1	20.5802
13228.2	21.4408
13228.3	22.2653
13228.4	23.0346
13228.5	23.7395
13228.7	24.3781
13228.8	24.9452
13228.9	25.4393
13229	25.8584
13229.1	26.1945
13229.2	26.4404
13229.4	26.5995
13229.5	26.6867
13229.6	26.7123
13229.7	26.6831
13229.8	26.6057
13230	26.4796
13230.1	26.3016
13230.2	26.0792
13230.3	25.8304
13230.4	25.5645
13230.5	25.2766
13230.6	24.9573
13230.8	24.6029
13230.9	24.2165
13231	23.8123
13231.1	23.4081
13231.2	23.0094
13231.4	22.6131
13231.5	22.2158
13231.6	21.8202
13231.7	21.4325
13231.8	21.0614
13231.9	20.7135
13232	20.3818
13232.2	20.061
13232.3	19.755
13232.4	19.4717
13232.5	19.2126
13232.6	18.9715
13232.8	18.7515
13232.9	18.5579
[truncated: 15,147 more rows]
