# Supplementary material for: Site-specific encoding of photoactivity and photoreactivity into antibody fragments
Source: Nat Chem Biol. 2023 Feb 16;19(6):740–9. doi: 10.1038/s41589-022-01251-9 (PMC10229432; doi:10.1038/s41589-022-01251-9)
Supplement: Source Data Fig. 4 — Raw mass spectrometry data in Fig. 4. [file 41589_2022_1251_MOESM9_ESM.xlsx]

## Sheet: Source Data Figure 4c
Mass Spectrometry Data for Figure 4c
m/z	Intensity
24829
13000	17.5853
13000.1	9.34749
13000.2	4.18009
13000.4	1.92973
13000.5	1.11822
13000.6	0.900079
13000.7	0.936004
13000.8	1.08825
13001	1.29212
13001.1	1.51173
13001.2	1.72716
13001.3	1.92964
13001.5	2.11864
13001.6	2.29873
13001.7	2.47636
13001.8	2.65756
13001.9	2.84691
13002.1	3.04784
13002.2	3.26248
13002.3	3.49184
13002.4	3.73596
13002.5	3.9936
13002.7	4.26323
13002.8	4.5439
13002.9	4.83505
13003	5.13611
13003.1	5.44642
13003.3	5.76503
13003.4	6.09047
13003.5	6.42153
13003.6	6.75687
13003.7	7.09447
13003.9	7.43225
13004	7.76806
13004.1	8.10057
13004.2	8.42922
13004.4	8.75333
13004.5	9.07125
13004.6	9.37989
13004.7	9.6775
13004.8	9.96401
13005	10.2393
13005.1	10.5032
13005.2	10.755
13005.3	10.9931
13005.4	11.2141
13005.6	11.4165
13005.7	11.5997
13005.8	11.7644
13005.9	11.9123
13006	12.0445
13006.2	12.1598
13006.3	12.2546
13006.4	12.3269
13006.5	12.3781
13006.6	12.4117
13006.8	12.4299
13006.9	12.4329
13007	12.4186
13007.1	12.384
13007.2	12.3276
13007.4	12.251
13007.5	12.1566
13007.6	12.0442
13007.7	11.9117
13007.9	11.7559
13008	11.5767
13008.1	11.3796
13008.2	11.1687
13008.3	10.9456
13008.5	10.7085
13008.6	10.4545
13008.7	10.1836
13008.8	9.89619
13008.9	9.59334
13009.1	9.27792
13009.2	8.95332
13009.3	8.62286
13009.4	8.28917
13009.5	7.95538
13009.7	7.62402
13009.8	7.29665
13009.9	6.97497
13010	6.65952
13010.1	6.35023
13010.3	6.04802
13010.4	5.75419
13010.5	5.47081
13010.6	5.19987
13010.8	4.94266
13010.9	4.6992
13011	4.46838
13011.1	4.24884
13011.2	4.04059
13011.4	3.84547
13011.5	3.66391
13011.6	3.4944
13011.7	3.33455
13011.8	3.18245
13012	3.03748
13012.1	2.90072
13012.2	2.7745
13012.3	2.65885
13012.4	2.55173
13012.6	2.45151
13012.7	2.35767
13012.8	2.27074
13012.9	2.19069
13013	2.11678
13013.2	2.04826
13013.3	1.98448
13013.4	1.92557
13013.5	1.87205
13013.7	1.82405
13013.8	1.78075
13013.9	1.74096
13014	1.70427
13014.1	1.67122
13014.3	1.64302
13014.4	1.61923
13014.5	1.59787
13014.6	1.57826
13014.7	1.56104
13014.9	1.54697
13015	1.53607
13015.1	1.52767
13015.2	1.52112
13015.3	1.5158
13015.5	1.51168
13015.6	1.50929
13015.7	1.50906
13015.8	1.51049
13016	1.51222
13016.1	1.51361
13016.2	1.51467
13016.3	1.51587
13016.4	1.51802
13016.6	1.52102
13016.7	1.52448
13016.8	1.52803
13016.9	1.53139
13017	1.53445
13017.2	1.53707
13017.3	1.53951
13017.4	1.54221
13017.5	1.54536
13017.6	1.54871
13017.8	1.55126
13017.9	1.55324
13018	1.55659
13018.1	1.56261
13018.2	1.57115
13018.4	1.58124
13018.5	1.59242
13018.6	1.60468
13018.7	1.61834
13018.9	1.63383
13019	1.65029
13019.1	1.66615
13019.2	1.67998
13019.3	1.69176
13019.5	1.70299
13019.6	1.71459
13019.7	1.72551
13019.8	1.73378
13019.9	1.73833
13020.1	1.73906
13020.2	1.73641
13020.3	1.73091
13020.4	1.72232
13020.5	1.71025
13020.7	1.69449
13020.8	1.6758
13020.9	1.65575
13021	1.63505
13021.1	1.61343
13021.3	1.59037
13021.4	1.56616
13021.5	1.54171
13021.6	1.51776
13021.8	1.49494
13021.9	1.47357
13022	1.45381
13022.1	1.43572
13022.2	1.41915
13022.4	1.40472
13022.5	1.39331
13022.6	1.38538
13022.7	1.38125
13022.8	1.38087
13023	1.38432
13023.1	1.39164
13023.2	1.40274
13023.3	1.41784
13023.4	1.43712
13023.6	1.46073
13023.7	1.48868
13023.8	1.52112
13023.9	1.55884
13024	1.60236
13024.2	1.65179
13024.3	1.70704
13024.4	1.76816
13024.5	1.83566
13024.6	1.91011
13024.8	1.99206
13024.9	2.082
13025	2.18039
13025.1	2.28752
13025.3	2.40349
13025.4	2.529
13025.5	2.66469
13025.6	2.81052
13025.7	2.96634
13025.9	3.13141
13026	3.305
13026.1	3.48694
13026.2	3.67793
13026.3	3.87935
13026.5	4.09126
13026.6	4.31228
13026.7	4.54053
13026.8	4.77468
13026.9	5.01572
13027.1	5.26408
13027.2	5.51796
13027.3	5.77408
13027.4	6.02823
13027.5	6.27927
13027.7	6.5293
13027.8	6.78018
13027.9	7.03037
13028	7.27468
13028.2	7.51023
13028.3	7.73832
13028.4	7.9623
13028.5	8.18496
13028.6	8.40411
13028.8	8.61414
13028.9	8.8122
13029	9.00004
13029.1	9.18117
13029.2	9.35786
13029.4	9.52988
13029.5	9.69457
13029.6	9.85112
13029.7	10.0016
13029.8	10.1485
13030	10.2949
13030.1	10.4408
13030.2	10.582
13030.3	10.7163
13030.5	10.8459
13030.6	10.9761
13030.7	11.109
13030.8	11.2437
13030.9	11.3798
13031.1	11.516
13031.2	11.6528
13031.3	11.791
13031.4	11.9346
13031.5	12.0898
13031.7	12.2538
13031.8	12.4208
13031.9	12.5869
13032	12.7507
13032.1	12.9153
13032.3	13.0809
13032.4	13.2466
13032.5	13.4117
13032.6	13.5766
13032.7	13.7417
13032.9	13.9053
13033	14.0669
13033.1	14.2217
13033.2	14.3646
13033.4	14.4948
13033.5	14.6151
13033.6	14.7306
13033.7	14.841
13033.8	14.9415
13034	15.0271
13034.1	15.0955
13034.2	15.1473
13034.3	15.182
13034.4	15.1997
13034.6	15.1994
13034.7	15.1803
13034.8	15.1422
13034.9	15.0847
13035	15.0094
13035.2	14.9174
13035.3	14.8077
13035.4	14.6787
13035.5	14.5304
13035.6	14.3665
13035.8	14.1887
13035.9	13.9964
13036	13.7877
13036.1	13.5601
13036.2	13.3127
13036.4	13.0461
13036.5	12.7626
13036.6	12.4611
13036.7	12.1357
13036.9	11.7811
13037	11.3963
13037.1	10.9897
13037.2	10.571
13037.3	10.1461
13037.5	9.71958
13037.6	9.29441
13037.7	8.87289
13037.8	8.45506
13037.9	8.04242
13038.1	7.6387
13038.2	7.2464
13038.3	6.8683
13038.4	6.50542
13038.5	6.15836
13038.7	5.82808
13038.8	5.51417
13038.9	5.21778
13039	4.94024
13039.1	4.68063
13039.3	4.43803
13039.4	4.2156
13039.5	4.01888
13039.6	3.8491
13039.8	3.70321
13039.9	3.57805
13040	3.47248
13040.1	3.38691
13040.2	3.32072
13040.4	3.27311
13040.5	3.24364
13040.6	3.2313
13040.7	3.23491
13040.8	3.25399
13041	3.28976
13041.1	3.34248
13041.2	3.40991
13041.3	3.48968
13041.4	3.58234
13041.6	3.69096
13041.7	3.816
13041.8	3.95566
13041.9	4.10865
13042	4.27434
13042.2	4.45297
13042.3	4.64487
13042.4	4.85076
13042.5	5.07148
13042.7	5.30663
13042.8	5.55537
13042.9	5.81759
13043	6.09395
13043.1	6.38402
13043.3	6.6853
13043.4	6.99607
13043.5	7.31735
13043.6	7.65228
13043.7	8.00263
13043.9	8.36641
13044	8.73967
13044.1	9.11965
13044.2	9.50738
13044.3	9.90298
13044.5	10.3041
13044.6	10.7082
13044.7	11.1137
13044.8	11.5228
13045	11.9367
13045.1	12.3522
13045.2	12.7636
13045.3	13.1659
13045.4	13.5612
13045.6	13.9507
13045.7	14.3347
13045.8	14.7103
13045.9	15.0725
13046	15.4212
13046.2	15.7559
13046.3	16.0773
13046.4	16.3856
13046.5	16.6796
13046.6	16.9605
13046.8	17.2253
13046.9	17.4742
13047	17.7101
13047.1	17.9339
13047.2	18.1453
13047.4	18.3403
13047.5	18.5189
13047.6	18.6849
13047.7	18.8423
13047.9	18.9927
13048	19.1334
13048.1	19.2627
13048.2	19.3806
13048.3	19.4895
13048.5	19.5931
13048.6	19.6946
13048.7	19.7977
13048.8	19.9041
13048.9	20.0137
13049.1	20.1259
13049.2	20.238
13049.3	20.3487
13049.4	20.4596
13049.5	20.5709
13049.7	20.6801
13049.8	20.7844
13049.9	20.8821
13050	20.975
13050.1	21.064
13050.3	21.1481
13050.4	21.2237
13050.5	21.2854
13050.6	21.332
13050.8	21.3678
13050.9	21.4001
13051	21.4264
13051.1	21.4343
13051.2	21.416
13051.4	21.3723
13051.5	21.3108
13051.6	21.2326
13051.7	21.1293
13051.8	20.9971
13052	20.8389
13052.1	20.6577
13052.2	20.4513
13052.3	20.2142
13052.4	19.9441
13052.6	19.6416
13052.7	19.3076
13052.8	18.9438
13052.9	18.5523
13053	18.1357
13053.2	17.6975
13053.3	17.2396
13053.4	16.7622
13053.5	16.2642
13053.6	15.7512
13053.8	15.2348
13053.9	14.7205
13054	14.2055
13054.1	13.6832
13054.3	13.158
13054.4	12.6447
13054.5	12.1509
13054.6	11.6761
13054.7	11.2179
13054.9	10.7769
13055	10.358
13055.1	9.96501
13055.2	9.60126
13055.3	9.26724
13055.5	8.96117
13055.6	8.68289
13055.7	8.43439
13055.8	8.22014
13055.9	8.03959
13056.1	7.8882
13056.2	7.76266
13056.3	7.66029
13056.4	7.58069
13056.5	7.52286
13056.7	7.48426
13056.8	7.46336
13056.9	7.45951
13057	7.47394
13057.2	7.50789
13057.3	7.56091
13057.4	7.63053
13057.5	7.71094
13057.6	7.7942
13057.8	7.86958
13057.9	7.92548
13058	7.9556
13058.1	7.95985
13058.2	7.94339
13058.4	7.91384
13058.5	7.87937
13058.6	7.84734
13058.7	7.82103
13058.8	7.80164
13059	7.78904
13059.1	7.78158
13059.2	7.77402
13059.3	7.75733
13059.5	7.72891
13059.6	7.69367
13059.7	7.65896
13059.8	7.62875
13059.9	7.60072
13060.1	7.57439
13060.2	7.55229
13060.3	7.5384
13060.4	7.53573
13060.5	7.54382
13060.7	7.55937
13060.8	7.57729
13060.9	7.59839
13061	7.62953
13061.1	7.67729
13061.3	7.74091
13061.4	7.81219
13061.5	7.8888
13061.6	7.97487
13061.7	8.07457
13061.9	8.18824
13062	8.31307
13062.1	8.44763
13062.2	8.59009
13062.4	8.7408
13062.5	8.90272
13062.6	9.07829
13062.7	9.26573
13062.8	9.45892
13063	9.65624
13063.1	9.8598
13063.2	10.0718
13063.3	10.2928
13063.4	10.5199
13063.6	10.7498
13063.7	10.979
13063.8	11.2057
13063.9	11.4319
13064	11.6595
13064.2	11.8865
13064.3	12.1059
13064.4	12.3147
13064.5	12.5142
13064.6	12.7051
13064.8	12.888
13064.9	13.0629
13065	13.2273
13065.1	13.3774
13065.2	13.5117
13065.4	13.6337
13065.5	13.7495
13065.6	13.8598
13065.7	13.9591
13065.9	14.0456
13066	14.1214
13066.1	14.1888
13066.2	14.2491
13066.3	14.3024
13066.5	14.3477
13066.6	14.3825
13066.7	14.4058
13066.8	14.4225
13066.9	14.4422
13067.1	14.4664
13067.2	14.4877
13067.3	14.4998
13067.4	14.5025
13067.5	14.4998
13067.7	14.4953
13067.8	14.4914
13067.9	14.4852
13068	14.4722
13068.1	14.4471
13068.3	14.4087
13068.4	14.3645
13068.5	14.3171
13068.6	14.2638
13068.8	14.2005
13068.9	14.1271
13069	14.0499
13069.1	13.972
13069.2	13.8935
13069.4	13.8106
13069.5	13.7206
13069.6	13.6232
13069.7	13.5176
13069.8	13.4087
13070	13.2993
13070.1	13.1894
13070.2	13.0772
13070.3	12.9628
13070.4	12.8513
13070.6	12.7448
13070.7	12.6431
13070.8	12.5442
13070.9	12.445
13071	12.3501
13071.2	12.2662
13071.3	12.1961
13071.4	12.1369
13071.5	12.0817
13071.7	12.029
13071.8	11.9821
13071.9	11.9444
13072	11.914
13072.1	11.8847
13072.3	11.8535
13072.4	11.8235
13072.5	11.8014
13072.6	11.7913
13072.7	11.7884
13072.9	11.7845
13073	11.7765
13073.1	11.7648
13073.2	11.7506
13073.3	11.7369
13073.5	11.723
13073.6	11.7052
13073.7	11.6796
13073.8	11.6502
13074	11.6296
13074.1	11.6206
13074.2	11.6164
13074.3	11.6071
13074.4	11.5865
13074.6	11.559
13074.7	11.5294
13074.8	11.4991
13074.9	11.4642
13075	11.4197
13075.2	11.3667
13075.3	11.3099
13075.4	11.2564
13075.5	11.2064
13075.6	11.1535
13075.8	11.0952
13075.9	11.0337
13076	10.9736
13076.1	10.9157
13076.2	10.859
13076.4	10.8063
13076.5	10.761
13076.6	10.7254
13076.7	10.6986
13076.9	10.6789
13077	10.6647
13077.1	10.6522
13077.2	10.6391
13077.3	10.6239
13077.5	10.6059
13077.6	10.5874
13077.7	10.5703
13077.8	10.5565
13077.9	10.5463
13078.1	10.5379
13078.2	10.5314
13078.3	10.5275
13078.4	10.5287
13078.5	10.5367
13078.7	10.5515
13078.8	10.5723
13078.9	10.5963
13079	10.6238
13079.1	10.6586
13079.3	10.7032
13079.4	10.755
13079.5	10.8074
13079.6	10.8579
13079.8	10.9083
13079.9	10.9601
13080	11.0136
13080.1	11.0665
13080.2	11.115
13080.4	11.1586
13080.5	11.2018
13080.6	11.2488
13080.7	11.2985
13080.8	11.3469
13081	11.3905
13081.1	11.4297
13081.2	11.4674
13081.3	11.5049
13081.4	11.5402
13081.6	11.5709
13081.7	11.5972
13081.8	11.6207
13081.9	11.6423
13082	11.6619
13082.2	11.6805
13082.3	11.698
13082.4	11.7139
13082.5	11.7269
13082.6	11.7339
13082.8	11.7349
13082.9	11.7332
13083	11.7328
13083.1	11.734
13083.3	11.7328
13083.4	11.73
13083.5	11.7298
13083.6	11.7362
13083.7	11.7499
13083.9	11.7684
13084	11.791
13084.1	11.8188
13084.2	11.854
13084.3	11.8957
13084.5	11.9399
13084.6	11.9862
13084.7	12.0382
13084.8	12.0994
13084.9	12.169
13085.1	12.2437
13085.2	12.3261
13085.3	12.4226
13085.4	12.541
13085.5	12.6861
13085.7	12.8529
13085.8	13.028
13085.9	13.1928
13086	13.3318
13086.2	13.4369
13086.3	13.506
13086.4	13.5374
13086.5	13.5318
13086.6	13.5034
13086.8	13.477
13086.9	13.478
13087	13.5215
13087.1	13.6063
13087.2	13.7193
13087.4	13.8417
13087.5	13.9598
13087.6	14.067
13087.7	14.1568
13087.8	14.2177
13088	14.2377
13088.1	14.2188
13088.2	14.1733
13088.3	14.1153
13088.5	14.0523
13088.6	13.9804
13088.7	13.8949
13088.8	13.793
13088.9	13.6745
13089.1	13.5427
13089.2	13.4005
13089.3	13.2467
13089.4	13.077
13089.5	12.8925
13089.7	12.6961
13089.8	12.489
13089.9	12.2719
13090	12.0447
13090.1	11.8077
13090.3	11.5622
13090.4	11.3109
13090.5	11.0584
13090.6	10.8092
13090.7	10.5642
13090.9	10.3218
13091	10.078
13091.1	9.82722
13091.2	9.56443
13091.4	9.28829
13091.5	9.0012
13091.6	8.70567
13091.7	8.40439
13091.8	8.09782
13092	7.78554
13092.1	7.46863
13092.2	7.14856
13092.3	6.8272
13092.4	6.5045
13092.6	6.17974
13092.7	5.85267
13092.8	5.52493
13092.9	5.20098
13093	4.88287
13093.2	4.57116
13093.3	4.26706
13093.4	3.97382
13093.5	3.69637
13093.6	3.43658
13093.8	3.19426
13093.9	2.96905
13094	2.7608
13094.1	2.57002
13094.2	2.39695
13094.4	2.24175
13094.5	2.1041
13094.6	1.98273
13094.7	1.87653
13094.9	1.78493
13095	1.70766
13095.1	1.64438
13095.2	1.59439
13095.3	1.55677
13095.5	1.53039
13095.6	1.51401
13095.7	1.5064
13095.8	1.50627
13095.9	1.51259
13096.1	1.52432
13096.2	1.54068
13096.3	1.56191
13096.4	1.5887
13096.5	1.62157
13096.7	1.66052
13096.8	1.70461
13096.9	1.75309
13097	1.80666
13097.1	1.86706
13097.3	1.93589
13097.4	2.01353
13097.5	2.10035
13097.6	2.19817
13097.8	2.30954
13097.9	2.43602
13098	2.57639
13098.1	2.72867
13098.2	2.89204
13098.4	3.06689
13098.5	3.25503
13098.6	3.45749
13098.7	3.67492
13098.8	3.90733
13099	4.15294
13099.1	4.41144
13099.2	4.6848
13099.3	4.97583
13099.4	5.28356
13099.6	5.60284
13099.7	5.93177
13099.8	6.27257
13099.9	6.62846
13100	6.99981
13100.2	7.38353
13100.3	7.77753
13100.4	8.18179
13100.5	8.59883
13100.7	9.03039
13100.8	9.47455
13100.9	9.92785
13101	10.3854
13101.1	10.8472
13101.3	11.319
13101.4	11.8047
13101.5	12.3047
13101.6	12.8146
13101.7	13.3289
13101.9	13.8444
13102	14.361
13102.1	14.881
13102.2	15.4058
13102.3	15.9325
13102.5	16.4537
13102.6	16.9649
13102.7	17.4682
13102.8	17.9681
13103	18.4625
13103.1	18.944
13103.2	19.4082
13103.3	19.8564
13103.4	20.2906
13103.6	20.707
13103.7	21.0989
13103.8	21.4619
13103.9	21.7954
13104	22.1036
13104.2	22.3896
13104.3	22.6487
13104.4	22.8785
13104.5	23.0819
13104.6	23.2565
13104.8	23.3949
13104.9	23.4955
13105	23.5678
13105.1	23.6204
13105.2	23.6545
13105.4	23.6661
13105.5	23.6474
13105.6	23.5915
13105.7	23.4978
13105.9	23.3788
13106	23.2483
13106.1	23.1039
13106.2	22.9348
13106.3	22.7266
13106.5	22.4785
13106.6	22.2091
13106.7	21.9341
13106.8	21.6534
13106.9	21.3531
13107.1	21.0283
13107.2	20.684
13107.3	20.3236
13107.4	19.9573
13107.5	19.5902
13107.7	19.2162
13107.8	18.8247
13107.9	18.4133
13108	17.998
13108.1	17.5898
13108.3	17.1864
13108.4	16.7793
13108.5	16.3607
13108.6	15.9376
13108.8	15.5196
13108.9	15.1105
13109	14.704
13109.1	14.2899
13109.2	13.8725
13109.4	13.463
13109.5	13.0697
13109.6	12.6908
13109.7	12.3151
13109.8	11.9398
13110	11.5701
13110.1	11.2112
13110.2	10.8618
13110.3	10.5147
13110.4	10.1705
13110.6	9.83495
13110.7	9.51089
13110.8	9.19707
13110.9	8.88938
13111	8.58798
13111.2	8.29463
13111.3	8.00902
13111.4	7.73058
13111.5	7.4589
13111.6	7.19709
13111.8	6.94801
13111.9	6.7119
13112	6.48847
13112.1	6.27591
13112.3	6.07366
13112.4	5.88296
13112.5	5.70409
13112.6	5.53778
13112.7	5.38466
13112.9	5.24427
13113	5.11637
13113.1	4.99963
13113.2	4.89296
13113.3	4.79544
13113.5	4.70539
13113.6	4.62336
13113.7	4.5522
13113.8	4.49699
13113.9	4.46114
13114.1	4.44416
13114.2	4.44494
13114.3	4.46043
13114.4	4.48638
13114.5	4.51721
13114.7	4.5457
13114.8	4.56734
13114.9	4.58147
13115	4.59084
13115.2	4.60091
13115.3	4.61861
13115.4	4.65085
13115.5	4.70163
13115.6	4.77252
13115.8	4.86408
13115.9	4.97497
13116	5.10255
13116.1	5.24235
13116.2	5.39046
13116.4	5.5481
13116.5	5.71866
13116.6	5.90313
13116.7	6.10154
13116.8	6.31657
13117	6.5524
13117.1	6.81138
13117.2	7.09088
13117.3	7.38452
13117.5	7.69029
13117.6	8.00958
13117.7	8.34212
13117.8	8.68612
13117.9	9.03808
13118.1	9.39653
13118.2	9.76365
13118.3	10.1402
13118.4	10.5249
13118.5	10.9128
13118.7	11.2981
13118.8	11.6804
13118.9	12.0614
13119	12.4432
13119.1	12.8238
13119.3	13.1988
13119.4	13.5675
13119.5	13.9288
13119.6	14.2807
13119.7	14.6159
13119.9	14.9312
13120	15.2331
13120.1	15.5241
13120.2	15.8042
13120.4	16.0705
13120.5	16.3217
13120.6	16.5614
13120.7	16.7899
13120.8	17.0076
13121	17.2136
13121.1	17.4077
13121.2	17.5951
13121.3	17.7776
13121.4	17.9531
13121.6	18.1213
13121.7	18.2837
13121.8	18.4426
13121.9	18.5963
13122	18.743
13122.2	18.8835
13122.3	19.0166
13122.4	19.1414
13122.5	19.2581
13122.6	19.3665
13122.8	19.4688
13122.9	19.5666
13123	19.659
13123.1	19.7433
13123.2	19.818
13123.4	19.887
13123.5	19.9529
13123.6	20.0152
13123.7	20.0699
13123.9	20.111
13124	20.1385
13124.1	20.1523
13124.2	20.1531
13124.3	20.1457
13124.5	20.1316
13124.6	20.1096
13124.7	20.0765
13124.8	20.0298
13124.9	19.9716
13125.1	19.9019
13125.2	19.8192
13125.3	19.7205
13125.4	19.6037
13125.5	19.4736
13125.7	19.3325
13125.8	19.1779
13125.9	19.006
13126	18.8164
13126.1	18.613
13126.3	18.3973
13126.4	18.1688
13126.5	17.9258
13126.6	17.6701
13126.8	17.4095
13126.9	17.148
13127	16.8845
13127.1	16.6155
13127.2	16.3376
13127.4	16.0503
13127.5	15.7542
13127.6	15.4479
13127.7	15.1267
13127.8	14.7861
13128	14.4255
13128.1	14.05
13128.2	13.6687
13128.3	13.2899
13128.4	12.9229
13128.6	12.5783
13128.7	12.2645
13128.8	11.9871
13128.9	11.7496
13129	11.5538
13129.2	11.3996
13129.3	11.2848
13129.4	11.2046
13129.5	11.1526
13129.7	11.1225
13129.8	11.1094
13129.9	11.1107
13130	11.1245
13130.1	11.1462
13130.3	11.1694
13130.4	11.1915
13130.5	11.2136
13130.6	11.2357
13130.7	11.2555
13130.9	11.2704
13131	11.2802
13131.1	11.2829
13131.2	11.2784
13131.3	11.2701
13131.5	11.2573
13131.6	11.2344
13131.7	11.1959
13131.8	11.1407
13132	11.0703
13132.1	10.9863
13132.2	10.8907
13132.3	10.7851
13132.4	10.6726
13132.6	10.5558
13132.7	10.4344
13132.8	10.3086
13132.9	10.1803
13133	10.053
13133.2	9.93018
13133.3	9.81068
13133.4	9.6938
13133.5	9.58041
13133.6	9.47401
13133.8	9.38076
13133.9	9.30534
13134	9.2474
13134.1	9.20261
13134.2	9.17025
13134.4	9.15356
13134.5	9.15607
13134.6	9.18089
13134.7	9.22935
13134.9	9.29941
13135	9.38685
13135.1	9.49207
13135.2	9.61923
13135.3	9.76922
13135.5	9.94
13135.6	10.1306
13135.7	10.3394
13135.8	10.563
13135.9	10.7992
13136.1	11.0472
13136.2	11.3068
13136.3	11.5788
13136.4	11.8612
13136.5	12.1475
13136.7	12.4303
13136.8	12.7067
13136.9	12.9764
13137	13.2391
13137.1	13.4935
13137.3	13.7364
13137.4	13.9638
13137.5	14.17
13137.6	14.3532
13137.8	14.5171
13137.9	14.6689
13138	14.8094
13138.1	14.9339
13138.2	15.038
13138.4	15.117
13138.5	15.1718
13138.6	15.2052
13138.7	15.2172
13138.8	15.2093
13139	15.1843
13139.1	15.1454
13139.2	15.095
13139.3	15.0358
13139.4	14.9678
13139.6	14.8871
13139.7	14.794
13139.8	14.6929
13139.9	14.5893
13140	14.4864
13140.2	14.3833
13140.3	14.2785
13140.4	14.1715
13140.5	14.0645
13140.6	13.9607
13140.8	13.8617
13140.9	13.7677
13141	13.6763
13141.1	13.5872
13141.3	13.5028
13141.4	13.4259
13141.5	13.3571
13141.6	13.2919
13141.7	13.229
13141.9	13.1695
13142	13.112
13142.1	13.0552
13142.2	12.9991
13142.3	12.9444
13142.5	12.8894
13142.6	12.8311
13142.7	12.7689
13142.8	12.7044
13142.9	12.6375
13143.1	12.5679
13143.2	12.4967
13143.3	12.4252
13143.4	12.354
13143.5	12.283
13143.7	12.2113
13143.8	12.1375
13143.9	12.0617
13144	11.9845
13144.2	11.9038
13144.3	11.8175
13144.4	11.7242
13144.5	11.6253
13144.6	11.5219
13144.8	11.4136
13144.9	11.3019
13145	11.1897
13145.1	11.0811
13145.2	10.9786
13145.4	10.8832
13145.5	10.795
13145.6	10.7178
13145.7	10.6574
13145.8	10.6167
13146	10.5952
13146.1	10.5922
13146.2	10.6073
13146.3	10.6406
13146.5	10.6943
13146.6	10.7719
13146.7	10.8752
13146.8	11.0032
13146.9	11.1546
13147.1	11.3303
13147.2	11.5323
13147.3	11.7616
13147.4	12.0191
13147.5	12.3049
13147.7	12.6182
13147.8	12.9577
13147.9	13.3219
13148	13.7102
13148.1	14.1224
13148.3	14.5574
13148.4	15.0138
13148.5	15.4915
13148.6	15.992
13148.7	16.5143
13148.9	17.0522
13149	17.5995
13149.1	18.151
13149.2	18.7015
13149.4	19.2479
13149.5	19.7884
13149.6	20.3246
13149.7	20.8635
13149.8	21.4045
13150	21.9418
13150.1	22.4675
13150.2	22.9714
13150.3	23.4525
13150.4	23.9098
13150.6	24.3396
13150.7	24.7403
13150.8	25.1142
13150.9	25.4683
13151	25.8052
13151.2	26.1194
13151.3	26.4026
13151.4	26.6484
13151.5	26.8532
13151.6	27.0155
13151.8	27.1393
13151.9	27.2305
13152	27.2902
13152.1	27.3175
13152.2	27.3125
13152.4	27.2782
13152.5	27.2181
13152.6	27.1297
13152.7	27.0096
13152.9	26.8602
13153	26.687
13153.1	26.4944
13153.2	26.2845
13153.3	26.0576
13153.5	25.8116
13153.6	25.5484
13153.7	25.2745
13153.8	24.995
13153.9	24.7141
13154.1	24.4358
13154.2	24.1626
13154.3	23.8939
13154.4	23.624
13154.5	23.3475
13154.7	23.0672
13154.8	22.7899
13154.9	22.5201
13155	22.2597
13155.1	22.0075
13155.3	21.7596
13155.4	21.5138
13155.5	21.2728
13155.6	21.0408
13155.8	20.8166
13155.9	20.5947
13156	20.3742
13156.1	20.1579
13156.2	19.9469
13156.4	19.7418
13156.5	19.5441
13156.6	19.3533
13156.7	19.1667
13156.8	18.9829
13157	18.8014
13157.1	18.622
13157.2	18.4433
13157.3	18.263
13157.4	18.081
13157.6	17.8987
13157.7	17.7163
13157.8	17.5331
13157.9	17.3477
13158	17.1585
13158.2	16.9644
13158.3	16.7643
13158.4	16.5575
13158.5	16.3454
13158.7	16.1291
13158.8	15.9061
13158.9	15.6764
13159	15.4421
13159.1	15.2031
13159.3	14.957
13159.4	14.7005
13159.5	14.4336
13159.6	14.1598
13159.7	13.8834
13159.9	13.6075
13160	13.3334
13160.1	13.0627
13160.2	12.7944
13160.3	12.5258
13160.5	12.2569
13160.6	11.9909
13160.7	11.7336
13160.8	11.4879
13161	11.2534
13161.1	11.0308
13161.2	10.8219
13161.3	10.6303
13161.4	10.4578
13161.6	10.3036
13161.7	10.1699
13161.8	10.06
13161.9	9.97763
13162	9.92311
13162.2	9.89043
13162.3	9.87486
13162.4	9.87285
13162.5	9.88392
13162.6	9.90812
13162.8	9.94263
13162.9	9.98537
13163	10.0352
13163.1	10.0948
13163.2	10.1679
13163.4	10.2547
13163.5	10.3568
13163.6	10.4765
13163.7	10.6139
13163.9	10.7664
13164	10.9306
13164.1	11.105
13164.2	11.2888
13164.3	11.4829
13164.5	11.688
13164.6	11.9006
13164.7	12.1158
13164.8	12.3336
13164.9	12.5575
13165.1	12.7897
13165.2	13.0297
13165.3	13.2798
13165.4	13.5374
13165.5	13.7929
13165.7	14.0437
13165.8	14.2913
13165.9	14.5376
13166	14.7848
13166.1	15.0356
13166.3	15.2855
13166.4	15.5213
13166.5	15.7386
13166.6	15.9431
13166.8	16.1417
13166.9	16.3394
13167	16.5372
13167.1	16.7306
13167.2	16.9089
13167.4	17.0703
13167.5	17.2216
13167.6	17.3691
13167.7	17.5163
13167.8	17.6634
13168	17.8091
13168.1	17.9477
13168.2	18.0776
13168.3	18.2044
13168.4	18.3321
13168.6	18.4606
13168.7	18.5863
13168.8	18.703
13168.9	18.8054
13169	18.8951
13169.2	18.9756
13169.3	19.0493
13169.4	19.1174
13169.5	19.1815
13169.6	19.2401
13169.8	19.2869
13169.9	19.3211
13170	19.3488
13170.1	19.3779
13170.3	19.4092
13170.4	19.4364
13170.5	19.4566
13170.6	19.4694
13170.7	19.4749
13170.9	19.477
13171	19.4802
13171.1	19.4873
13171.2	19.4977
13171.3	19.5088
13171.5	19.5232
13171.6	19.5459
13171.7	19.5752
13171.8	19.606
13171.9	19.6397
13172.1	19.6866
13172.2	19.7513
13172.3	19.8322
13172.4	19.9297
13172.5	20.0383
13172.7	20.1476
13172.8	20.2595
13172.9	20.3917
13173	20.5563
13173.2	20.7501
13173.3	20.9623
13173.4	21.1797
13173.5	21.3885
13173.6	21.5944
13173.8	21.8224
13173.9	22.0795
13174	22.3565
13174.1	22.6411
13174.2	22.9213
13174.4	23.1887
13174.5	23.4483
13174.6	23.72
13174.7	24.0057
13174.8	24.2922
13175	24.5696
13175.1	24.829
13175.2	25.0667
13175.3	25.2875
13175.5	25.5013
13175.6	25.7067
13175.7	25.8919
13175.8	26.0542
13175.9	26.1948
13176.1	26.3115
13176.2	26.4129
13176.3	26.5127
13176.4	26.6118
13176.5	26.7006
13176.7	26.7679
13176.8	26.8091
13176.9	26.8192
13177	26.7907
13177.1	26.7236
13177.3	26.62
13177.4	26.4867
13177.5	26.3259
13177.6	26.1332
13177.7	25.9161
13177.9	25.6822
13178	25.437
13178.1	25.1842
13178.2	24.9174
13178.4	24.6336
13178.5	24.335
13178.6	24.0293
13178.7	23.7264
13178.8	23.4259
13179	23.1291
13179.1	22.8352
13179.2	22.5433
13179.3	22.2621
13179.4	21.9933
13179.6	21.7363
13179.7	21.4881
13179.8	21.2438
13179.9	21.0134
13180	20.8038
13180.2	20.608
13180.3	20.4138
13180.4	20.2175
13180.5	20.0325
13180.6	19.8646
13180.8	19.7039
13180.9	19.5396
13181	19.3679
13181.1	19.1941
13181.2	19.0195
13181.4	18.8383
13181.5	18.647
13181.6	18.4465
13181.7	18.2404
13181.9	18.0275
13182	17.8007
13182.1	17.5564
13182.2	17.2949
13182.3	17.0186
13182.5	16.729
13182.6	16.4248
13182.7	16.1042
13182.8	15.7662
13182.9	15.4121
13183.1	15.0437
13183.2	14.6641
13183.3	14.2762
13183.4	13.8831
13183.5	13.4895
13183.7	13.0973
13183.8	12.7068
13183.9	12.3192
13184	11.9372
13184.1	11.5632
13184.3	11.1989
13184.4	10.8451
13184.5	10.5038
13184.6	10.1796
13184.8	9.87612
13184.9	9.59422
13185	9.33366
13185.1	9.09343
13185.2	8.87114
13185.4	8.66446
13185.5	8.47322
13185.6	8.30084
13185.7	8.15255
13185.8	8.02945
13186	7.92816
13186.1	7.8436
13186.2	7.77297
13186.3	7.71755
13186.4	7.67974
13186.6	7.66005
13186.7	7.65491
13186.8	7.66151
13186.9	7.68084
13187	7.71347
13187.2	7.75933
13187.3	7.81903
13187.4	7.89291
13187.5	7.97854
13187.7	8.07145
13187.8	8.17083
13187.9	8.27928
13188	8.39792
13188.1	8.5262
13188.3	8.66373
13188.4	8.81033
13188.5	8.96597
13188.6	9.12974
13188.7	9.30021
13188.9	9.47623
13189	9.65688
13189.1	9.8428
13189.2	10.0338
13189.3	10.2282
13189.5	10.4252
13189.6	10.6248
13189.7	10.8274
13189.8	11.0337
13190	11.2429
13190.1	11.4567
13190.2	11.6785
13190.3	11.9114
13190.4	12.1581
13190.6	12.4152
13190.7	12.6773
13190.8	12.9412
13190.9	13.2107
13191	13.4968
13191.2	13.8039
13191.3	14.13
13191.4	14.473
13191.5	14.8329
13191.6	15.2087
13191.8	15.5999
13191.9	16.0112
13192	16.4457
13192.1	16.8998
13192.2	17.3679
13192.4	17.8499
13192.5	18.3527
13192.6	18.8835
13192.7	19.4447
13192.9	20.0249
13193	20.6101
13193.1	21.1982
13193.2	21.7945
13193.3	22.4044
13193.5	23.0276
13193.6	23.6612
13193.7	24.3003
13193.8	24.9414
13193.9	25.5795
13194.1	26.207
13194.2	26.8218
13194.3	27.4223
13194.4	28.0079
13194.5	28.5782
13194.7	29.1281
13194.8	29.6517
13194.9	30.1472
13195	30.6152
13195.1	31.0524
13195.3	31.4559
13195.4	31.8278
13195.5	32.17
13195.6	32.4826
13195.8	32.7597
13195.9	32.9942
13196	33.1894
13196.1	33.3505
13196.2	33.4807
13196.4	33.5857
13196.5	33.6693
13196.6	33.7262
13196.7	33.7485
13196.8	33.7405
13197	33.7104
13197.1	33.6607
13197.2	33.5915
13197.3	33.5052
13197.4	33.3985
13197.6	33.2625
13197.7	33.1018
13197.8	32.928
13197.9	32.7442
13198	32.5451
13198.2	32.3312
13198.3	32.1108
13198.4	31.8827
13198.5	31.6389
13198.6	31.3677
13198.8	31.0757
13198.9	30.7886
13199	30.5209
13199.1	30.2657
13199.3	30.0038
13199.4	29.7277
13199.5	29.4397
13199.6	29.138
13199.7	28.8143
13199.9	28.4654
13200	28.1022
13200.1	27.7339
13200.2	27.3692
13200.3	27.0142
13200.5	26.6647
13200.6	26.3131
13200.7	25.9556
13200.8	25.5968
13200.9	25.2457
13201.1	24.9073
13201.2	24.58
13201.3	24.2562
13201.4	23.9297
13201.5	23.5991
13201.7	23.2634
13201.8	22.9254
13201.9	22.5899
13202	22.2576
13202.2	21.9296
13202.3	21.6144
13202.4	21.3216
13202.5	21.0528
13202.6	20.7979
13202.8	20.5406
13202.9	20.2692
13203	19.9743
13203.1	19.655
13203.2	19.321
13203.4	18.9827
13203.5	18.6557
13203.6	18.3463
13203.7	18.0487
13203.8	17.7585
13204	17.4799
13204.1	17.2267
13204.2	16.9991
13204.3	16.7847
13204.5	16.5781
13204.6	16.3836
13204.7	16.2086
13204.8	16.0563
13204.9	15.9278
13205.1	15.8218
13205.2	15.7387
13205.3	15.6779
13205.4	15.6361
13205.5	15.6114
13205.7	15.6018
13205.8	15.6038
13205.9	15.6116
13206	15.617
13206.1	15.6134
13206.3	15.6008
13206.4	15.5851
13206.5	15.5715
13206.6	15.5651
13206.7	15.5738
13206.9	15.6036
13207	15.6577
13207.1	15.7374
13207.2	15.8419
13207.4	15.9699
13207.5	16.1163
13207.6	16.2756
13207.7	16.4458
13207.8	16.6246
13208	16.8078
13208.1	16.9899
13208.2	17.1641
13208.3	17.3212
13208.4	17.4574
13208.6	17.5812
13208.7	17.7053
13208.8	17.8337
13208.9	17.9592
13209	18.0745
13209.2	18.1792
13209.3	18.2768
13209.4	18.372
13209.5	18.4695
13209.6	18.5695
13209.8	18.6661
13209.9	18.7583
13210	18.8457
13210.1	18.9281
13210.2	19.0142
13210.4	19.1135
13210.5	19.2183
13210.6	19.3096
13210.7	19.3809
13210.9	19.4466
13211	19.5263
13211.1	19.625
13211.2	19.7372
13211.3	19.8545
13211.5	19.9656
13211.6	20.0654
13211.7	20.16
13211.8	20.2618
13211.9	20.379
13212.1	20.5098
13212.2	20.643
13212.3	20.7733
13212.4	20.9093
13212.5	21.0546
13212.7	21.2088
13212.8	21.3732
13212.9	21.5494
13213	21.7392
13213.1	21.9343
13213.3	22.1364
13213.4	22.355
13213.5	22.5877
13213.6	22.8328
13213.8	23.0892
13213.9	23.3585
13214	23.6371
13214.1	23.9154
13214.2	24.1966
13214.4	24.4894
13214.5	24.799
13214.6	25.125
13214.7	25.4611
13214.8	25.8053
13215	26.1589
13215.1	26.5147
13215.2	26.8618
13215.3	27.2062
13215.4	27.5625
13215.6	27.938
13215.7	28.3315
13215.8	28.7313
13215.9	29.1255
13216	29.4985
13216.2	29.848
13216.3	30.1951
13216.4	30.5487
13216.5	30.9094
13216.7	31.2696
13216.8	31.6065
13216.9	31.9064
13217	32.1804
13217.1	32.4581
13217.3	32.7497
13217.4	33.0417
13217.5	33.3301
13217.6	33.6219
13217.7	33.9206
13217.9	34.2238
13218	34.523
13218.1	34.789
13218.2	34.9731
13218.3	35.0246
13218.5	34.9221
13218.6	34.6905
13218.7	34.3714
13218.8	34.0079
13219	33.6453
13219.1	33.3317
13219.2	33.1065
13219.3	32.975
13219.4	32.9229
13219.6	32.9249
13219.7	32.9389
13219.8	32.9267
13219.9	32.863
13220	32.7424
13220.2	32.5742
13220.3	32.3666
13220.4	32.1318
13220.5	31.8879
13220.6	31.6486
13220.8	31.417
13220.9	31.1911
13221	30.9712
13221.1	30.7579
13221.2	30.5439
13221.4	30.3193
13221.5	30.0853
13221.6	29.849
13221.7	29.616
13221.9	29.3906
13222	29.1778
13222.1	28.9801
13222.2	28.7935
13222.3	28.6148
13222.5	28.4447
13222.6	28.2839
13222.7	28.135
13222.8	27.9971
13222.9	27.8651
13223.1	27.7379
13223.2	27.6171
13223.3	27.5105
13223.4	27.4249
13223.5	27.354
13223.7	27.2876
13223.8	27.2195
13223.9	27.1534
13224	27.0959
13224.1	27.0462
13224.3	27.0016
13224.4	26.9551
13224.5	26.9039
13224.6	26.8536
13224.8	26.8067
13224.9	26.7641
13225	26.7236
13225.1	26.6834
13225.2	26.6454
13225.4	26.6102
13225.5	26.5786
13225.6	26.5481
13225.7	26.5191
13225.8	26.5007
13226	26.4987
13226.1	26.5106
13226.2	26.5243
13226.3	26.5358
13226.4	26.5523
13226.6	26.5742
13226.7	26.6009
13226.8	26.6287
13226.9	26.6551
13227	26.6852
13227.2	26.7222
13227.3	26.769
13227.4	26.8179
13227.5	26.8578
13227.6	26.8907
13227.8	26.914
13227.9	26.924
13228	26.9213
13228.1	26.9071
13228.3	26.8857
13228.4	26.8595
13228.5	26.8308
13228.6	26.8021
13228.7	26.7707
13228.9	26.7349
13229	26.6912
13229.1	26.6378
13229.2	26.5874
13229.3	26.5564
13229.5	26.5461
13229.6	26.5481
13229.7	26.5612
13229.8	26.5931
13229.9	26.6515
13230.1	26.7412
13230.2	26.866
13230.3	27.0273
13230.4	27.2243
13230.5	27.4584
13230.7	27.7288
13230.8	28.0323
13230.9	28.3708
13231	28.7491
13231.2	29.1727
13231.3	29.6461
13231.4	30.1662
13231.5	30.7194
13231.6	31.2944
13231.8	31.8914
13231.9	32.5206
13232	33.1912
13232.1	33.9024
13232.2	34.6457
13232.4	35.4131
13232.5	36.1969
13232.6	36.987
13232.7	37.7832
13232.8	38.5876
13233	39.3897
13233.1	40.1738
13233.2	40.939
13233.3	41.6997
13233.5	42.4585
13233.6	43.2013
13233.7	43.9099
13233.8	44.5693
13233.9	45.172
13234.1	45.7212
13234.2	46.2255
13234.3	46.6851
13234.4	47.0854
13234.5	47.4133
13234.7	47.6721
13234.8	47.864
13234.9	47.9826
13235	48.0265
13235.1	47.9973
13235.3	47.9024
13235.4	47.7506
13235.5	47.5363
13235.6	47.2527
13235.7	46.897
13235.9	46.4717
13236	45.989
13236.1	45.4569
13236.2	44.8855
13236.4	44.2773
13236.5	43.6236
13236.6	42.9281
13236.7	42.1973
13236.8	41.4412
13237	40.6704
13237.1	39.8895
13237.2	39.1018
13237.3	38.3022
13237.4	37.4887
13237.6	36.6708
13237.7	35.8605
13237.8	35.0619
13237.9	34.2683
13238	33.4783
13238.2	32.7022
13238.3	31.945
13238.4	31.1932
13238.5	30.4397
13238.6	29.6976
13238.8	28.9792
13238.9	28.2851
13239	27.6047
13239.1	26.9255
13239.2	26.2435
13239.4	25.5604
13239.5	24.8811
13239.6	24.21
13239.7	23.5463
13239.9	22.8868
13240	22.2334
13240.1	21.5904
13240.2	20.9518
13240.3	20.303
13240.5	19.6435
13240.6	18.9845
13240.7	18.3299
13240.8	17.6793
13240.9	17.0281
13241.1	16.3755
13241.2	15.7271
[truncated: 22,832 more rows]
