# Supplementary material for: Site-specific encoding of photoactivity and photoreactivity into antibody fragments
Source: Nat Chem Biol. 2023 Feb 16;19(6):740–9. doi: 10.1038/s41589-022-01251-9 (PMC10229432; doi:10.1038/s41589-022-01251-9)
Supplement: Source Data Fig. 5 — Source data from on-cell assay in Fig. 5. [file 41589_2022_1251_MOESM10_ESM.xlsx]

## Sheet: Plate 1-UV
		Raw Data (No filter)
		1	2	3	4	5	6	7	8	9	10	11	12
	A
	B
	C	40618	44561	51755	52641	77484	132809	162341	167125	171669	173364	176770
	D	48425	56238	57722	58550	52442	58329	58216	55401	55545	60371	73057
	E	45285	55023	54537	52844	58389	68832	85404	98625	117748	132074	140883
	F	51158	57783	59705	59685	59038	58199	57038	62016	58122	59230	56667
	G
	H
	Normalised data:
	wt-7D12-UV	0	0.0289603	0.0817983	0.0883057	0.270771	0.677118	0.894023	0.92916	0.962535	0.974984	1
	32pcY-UV	0.0573403	0.114725	0.125624	0.131706	0.0868441	0.130083	0.129253	0.108577	0.109635	0.14508	0.238256
	109Bpa-UV	0.0342779	0.105801	0.102231	0.0897967	0.130523	0.207224	0.328941	0.426046	0.566499	0.67172	0.73642
	32pcY_109Bpa-UV	0.0774135	0.126072	0.140189	0.140042	0.13529	0.129128	0.120601	0.157163	0.128562	0.1367	0.117876
	wt-7D12-UV	32pcY-UV	109Bpa-UV	32pcY_109Bpa-UV
	0	0.0573403	0.0342779	0.0774135
	0.0289603	0.114725	0.105801	0.126072
	0.0817983	0.125624	0.102231	0.140189
	0.0883057	0.131706	0.0897967	0.140042
	0.270771	0.0868441	0.130523	0.13529
	0.677118	0.130083	0.207224	0.129128
	0.894023	0.129253	0.328941	0.120601
	0.92916	0.108577	0.426046	0.157163
	0.962535	0.109635	0.566499	0.128562
	0.974984	0.14508	0.67172	0.1367
	1	0.238256	0.73642	0.117876

## Sheet: Plate 2-UV
		Raw Data (No filter)
		1	2	3	4	5	6	7	8	9	10	11	12
	A
	B
	C	42242	43947	46200	45917	95386	126560	136155	147011	152552	151575	155026
	D	43519	52510	52190	53397	46853	53061	53454	54394	58667	62956	69197
	E	42401	48346	52195	49056	53990	77679	94709	109220	115657	123297	131667
	F	44904	52917	53550	52413	53574	52925	52472	53171	55009	55488	54796
	G
	H
	Normalised data:
	wt-7D12-UV	0	0.0151174	0.0350936	0.0325844	0.471202	0.747606	0.83268	0.928935	0.978064	0.969402	1
	32pcY-UV	0.0113225	0.0910413	0.088204	0.0989059	0.0408835	0.0959267	0.0994113	0.107746	0.145632	0.183661	0.238997
	109Bpa-UV	0.00140977	0.0541212	0.0882483	0.0604164	0.104164	0.314202	0.465199	0.593861	0.650935	0.718675	0.792887
	32pcY_109Bpa-UV	0.0236026	0.09465	0.100262	0.0901812	0.100475	0.0947209	0.0907044	0.096902	0.113199	0.117446	0.11131
	wt-7D12-UV	32pcY-UV	109Bpa-UV	32pcY_109Bpa-UV
	0	0.0113225	0.00140977	0.0236026
	0.0151174	0.0910413	0.0541212	0.09465
	0.0350936	0.088204	0.0882483	0.100262
	0.0325844	0.0989059	0.0604164	0.0901812
	0.471202	0.0408835	0.104164	0.100475
	0.747606	0.0959267	0.314202	0.0947209
	0.83268	0.0994113	0.465199	0.0907044
	0.928935	0.107746	0.593861	0.096902
	0.978064	0.145632	0.650935	0.113199
	0.969402	0.183661	0.718675	0.117446
	1	0.238997	0.792887	0.11131

## Sheet: Plate 3 -UV
	Raw Data (No filter)
	1	2	3	4	5	6	7	8	9	10	11	12
A
B
C	50751	41009	47889	41022	74659	114110	151045	97698	157190	140541	153960
D	39531	35355	38167	38554	39872	47272	51196	48674	49607	62694	55030
E	27651	38565	36225	34712	42811	62726	67518	105331	133757	104342	139733
F	32450	43472	38563	32817	33957	34492	41564	34132	49580	34194	38838
G
H
wt-7D12-UV	0.178325	0.10312	0.156231	0.10322	0.362887	0.667436	0.952563	0.540741	1	0.871475	0.975065		wt-7D12-UV	0.178325	0.10312	0.156231	0.10322	0.362887	0.667436	0.952563	0.540741	1	0.871475	0.975065
32pcY-UV	0.0917098	0.0594724	0.0811802	0.0841677	0.0943422	0.151468	0.18176	0.162291	0.169493	0.270521	0.211357		32pcY-UV	0.0917098	0.0594724	0.0811802	0.0841677	0.0943422	0.151468	0.18176	0.162291	0.169493	0.270521	0.211357
109Bpa-UV	0	0.0842526	0.0661886	0.0545087	0.11703	0.270768	0.307761	0.599665	0.819105	0.59203	0.865237		109Bpa-UV	0	0.0842526	0.0661886	0.0545087	0.11703	0.270768	0.307761	0.599665	0.819105	0.59203	0.865237
32pcY_109Bpa-UV	0.0370468	0.122133	0.0842372	0.0398799	0.0486803	0.0528104	0.107404	0.0500313	0.169285	0.0505099	0.0863601		32pcY_109Bpa-UV	0.0370468	0.122133	0.0842372	0.0398799	0.0486803	0.0528104	0.107404	0.0500313	0.169285	0.0505099	0.0863601
wt-7D12-UV	32pcY-UV	109Bpa-UV	32pcY_109Bpa-UV
0.178325	0.0917098	0	0.0370468
0.10312	0.0594724	0.0842526	0.122133
0.156231	0.0811802	0.0661886	0.0842372
0.10322	0.0841677	0.0545087	0.0398799
0.362887	0.0943422	0.11703	0.0486803
0.667436	0.151468	0.270768	0.0528104
0.952563	0.18176	0.307761	0.107404
0.540741	0.162291	0.599665	0.0500313
1	0.169493	0.819105	0.169285
0.871475	0.270521	0.59203	0.0505099
0.975065	0.211357	0.865237	0.0863601

## Sheet: Plate 4+UV
		Raw Data (No filter)
		1	2	3	4	5	6	7	8	9	10	11	12
	A
	B
	C	32707	33977	36097	39007	87480	136402	150483	152259	149846	160592	159781
	D	34549	38436	35517	41603	52386	79448	120632	140447	148213	153336	155461
	E	34311	42832	41136	37208	53885	82446	105396	115538	107668	124650	140066
	F	33851	34981	40275	40025	43923	45204	57647	84288	102408	107875	122696
	G
	H
	Normalised data:
	wt-7D12+UV	0	0.0099308	0.0265082	0.049263	0.428299	0.810846	0.920952	0.93484	0.915971	1	0.993658
	32pcY+UV	0.0144036	0.0447981	0.0219729	0.0695625	0.15388	0.365492	0.687532	0.842476	0.903202	0.943262	0.959878
	109Bpa+UV	0.0125425	0.0791727	0.0659108	0.0351957	0.165602	0.388935	0.568393	0.647699	0.586159	0.718951	0.839496
	32pcY_109Bpa+UV	0.00894554	0.0177816	0.0591782	0.0572233	0.0877038	0.0977206	0.195019	0.403339	0.545029	0.587778	0.703671
	wt-7D12+UV	32pcY+UV	109Bpa+UV	32pcY_109Bpa+UV
	0	0.0144036	0.0125425	0.00894554
	0.0099308	0.0447981	0.0791727	0.0177816
	0.0265082	0.0219729	0.0659108	0.0591782
	0.049263	0.0695625	0.0351957	0.0572233
	0.428299	0.15388	0.165602	0.0877038
	0.810846	0.365492	0.388935	0.0977206
	0.920952	0.687532	0.568393	0.195019
	0.93484	0.842476	0.647699	0.403339
	0.915971	0.903202	0.586159	0.545029
	1	0.943262	0.718951	0.587778
	0.993658	0.959878	0.839496	0.703671

## Sheet: Plate 5+UV
		Raw Data (No filter)
		1	2	3	4	5	6	7	8	9	10	11	12
	A
	B
	C	31819	31716	36534	34995	66951	104479	112338	114040	116149	117062	114005
	D	29215	32986	36369	37352	42228	56504	82955	100273	108560	112048	115680
	E	34901	32144	38456	32426	45245	64272	81824	91059	91482	99386	108389
	F	35871	36869	38406	38739	39460	42197	48780	63638	75376	84139	92917
	G
	H
	Normalised data:
	wt-7D12+UV	0.0296424	0.02847	0.0833153	0.0657962	0.429565	0.856762	0.946225	0.965599	0.989607	1	0.965201
	32pcY+UV	0	0.0429269	0.081437	0.092627	0.148133	0.310642	0.611745	0.808884	0.903218	0.942923	0.984268
	109Bpa+UV	0.0647262	0.0333421	0.105194	0.0365522	0.182476	0.399069	0.598871	0.703997	0.708812	0.798787	0.901272
	32pcY_109Bpa+UV	0.0757681	0.0871288	0.104625	0.108416	0.116623	0.14778	0.222717	0.391852	0.52547	0.625223	0.725147
	wt-7D12+UV	32pcY+UV	109Bpa+UV	32pcY_109Bpa+UV
	0.0296424	0	0.0647262	0.0757681
	0.02847	0.0429269	0.0333421	0.0871288
	0.0833153	0.081437	0.105194	0.104625
	0.0657962	0.092627	0.0365522	0.108416
	0.429565	0.148133	0.182476	0.116623
	0.856762	0.310642	0.399069	0.14778
	0.946225	0.611745	0.598871	0.222717
	0.965599	0.808884	0.703997	0.391852
	0.989607	0.903218	0.708812	0.52547
	1	0.942923	0.798787	0.625223
	0.965201	0.984268	0.901272	0.725147

## Sheet: Plate 6 +UV
	Raw Data (No filter)
	1	2	3	4	5	6	7	8	9	10	11	12
A
B
C	32984	37414	39634	40456	63003	103300	112492	120279	128724	140370	133940
D	32283	40828	37718	39233	44343	52070	74968	103833	117509	134903	122785
E	33257	40179	40939	37801	43678	58247	75664	93042	102910	117952	116281
F	32443	37104	35383	37779	38345	34930	43722	59503	74679	94761	100013
G
H
wt-7D12+UV	0.00648552	0.047471	0.06801	0.075615	0.284215	0.657036	0.742078	0.814122	0.892253	1	0.940511		wt-7D12+UV	0.00648552	0.047471	0.06801	0.075615	0.284215	0.657036	0.742078	0.814122	0.892253	1	0.940511
32pcY+UV	0	0.0790567	0.0502836	0.0643001	0.111577	0.183065	0.394913	0.661967	0.788494	0.94942	0.837307		32pcY+UV	0	0.0790567	0.0502836	0.0643001	0.111577	0.183065	0.394913	0.661967	0.788494	0.94942	0.837307
109Bpa+UV	0.00901126	0.0730523	0.0800836	0.0510515	0.105424	0.240214	0.401353	0.562131	0.653427	0.792593	0.777133		109Bpa+UV	0.00901126	0.0730523	0.0800836	0.0510515	0.105424	0.240214	0.401353	0.562131	0.653427	0.792593	0.777133
32pcY_109Bpa+UV	0.00148029	0.044603	0.0286806	0.0508479	0.0560845	0.0244895	0.105831	0.251834	0.39224	0.578034	0.626625		32pcY_109Bpa+UV	0.00148029	0.044603	0.0286806	0.0508479	0.0560845	0.0244895	0.105831	0.251834	0.39224	0.578034	0.626625
wt-7D12+UV	32pcY+UV	109Bpa+UV	32pcY_109Bpa+UV
0.00648552	0	0.00901126	0.00148029
0.047471	0.0790567	0.0730523	0.044603
0.06801	0.0502836	0.0800836	0.0286806
0.075615	0.0643001	0.0510515	0.0508479
0.284215	0.111577	0.105424	0.0560845
0.657036	0.183065	0.240214	0.0244895
0.742078	0.394913	0.401353	0.105831
0.814122	0.661967	0.562131	0.251834
0.892253	0.788494	0.653427	0.39224
1	0.94942	0.792593	0.578034
0.940511	0.837307	0.777133	0.626625
