# Supplementary material for: Site-specific encoding of photoactivity and photoreactivity into antibody fragments
Source: Nat Chem Biol. 2023 Feb 16;19(6):740–9. doi: 10.1038/s41589-022-01251-9 (PMC10229432; doi:10.1038/s41589-022-01251-9)
Supplement: Source Data Extended Data Fig. 2 — Coomassie-stained SDS–PAGE band intensity calculations for Extended Data Fig. 2. [file 41589_2022_1251_MOESM12_ESM.xlsx]

## Sheet: Raw data
			labelled gel
			No.	Label	Type	Volume (Int)	Adj. Vol. (Int)	Mean Bkgd. (Int)	Abs. Quant.	Rel. Quant.	# of Pixels	Min. Value (Int)	Max. Value (Int)	Mean Value (Int)	Std. Dev.	Area (mm2)
			1	U1	Unknown	4509821	-9497.81	848.22	N/A	N/A	5328	635	1022	846.438	51.9314	24.8161
			2	U2	Unknown	7015396	2.04305e+06	933.248	N/A	N/A	5328	769	2491	1316.7	440.924	24.8161
			3	U3	Unknown	5361084	80390.7	991.121	N/A	N/A	5328	790	1230	1006.21	65.1738	24.8161
			4	U4	Unknown	13327598	5.45712e+06	1477.19	N/A	N/A	5328	1073	3469	2501.43	711.256	24.8161
			5	U5	Unknown	4952326	306972	871.876	N/A	N/A	5328	649	1292	929.491	112.86	24.8161
			6	U6	Unknown	6414824	1.46503e+06	929.016	N/A	N/A	5328	788	2076	1203.98	321.949	24.8161
			7	U7	Unknown	5387229	156837	981.68	N/A	N/A	5328	776	1441	1011.12	86.3053	24.8161
			8	U8	Unknown	11909156	4.60271e+06	1371.33	N/A	N/A	5328	1001	3208	2235.2	637.445	24.8161
			9	U9	Unknown	5170399	471748	881.879	N/A	N/A	5328	696	1533	970.42	159.202	24.8161
			10	U10	Unknown	5446518	553395	918.379	N/A	N/A	5328	743	1438	1022.24	136.309	24.8161
			11	U11	Unknown	4904811	15825	917.602	N/A	N/A	5328	724	1130	920.573	57.194	24.8161
			12	U12	Unknown	11040213	3.7915e+06	1360.49	N/A	N/A	5328	1005	3020	2072.11	596.708	24.8161
			13	U13	Unknown	4590363	41210.7	853.82	N/A	N/A	5328	692	1253	861.555	49.6922	24.8161
			14	U14	Unknown	6613639	1.66904e+06	928.04	N/A	N/A	5328	767	2300	1241.3	375.114	24.8161
			15	U15	Unknown	5331967	117824	978.63	N/A	N/A	5328	769	1210	1000.74	61.1932	24.8161
			16	U16	Unknown	11777522	4.80598e+06	1308.47	N/A	N/A	5328	938	3132	2210.5	635.67	24.8161
			17	U17	Unknown	4913137	289591	867.783	N/A	N/A	5328	687	1333	922.135	115.121	24.8161
			18	U18	Unknown	6309421	1.39279e+06	922.792	N/A	N/A	5328	762	2091	1184.2	313.654	24.8161
			19	U19	Unknown	5124912	94965.6	944.059	N/A	N/A	5328	731	1192	961.883	60.8058	24.8161
			20	U20	Unknown	12123008	4.87999e+06	1359.43	N/A	N/A	5328	1012	3205	2275.34	643.87	24.8161
			21	U21	Unknown	5210367	913070	806.55	N/A	N/A	5328	558	1831	977.922	265.945	24.8161
			22	U22	Unknown	5501958	1.0566e+06	834.339	N/A	N/A	5328	521	1750	1032.65	250.747	24.8161
			23	U23	Unknown	4545529	85695.2	837.056	N/A	N/A	5328	541	1144	853.14	80.6625	24.8161
			24	U24	Unknown	11836979	4.36153e+06	1403.05	N/A	N/A	5328	800	3222	2221.66	664.362	24.8161

## Sheet: Calculations
				5 min incubation			15 min incubation
		Irradiation (365nm)	0 min	4 min	15 min	0 min	4 min	15 min
		EGFR + Y109Bpa	4509821	4952326	5170399	4590363	4913137	5210367
		EGFR	7015396	6414824	5446518	6613639	6309421	5501958
		Blank	5361084	5387229	4904811	5331967	5124912	4545529
		Y109Bpa	13327598	11909156	11040213	11777522	12123008	11836979
				5 min incubation			15 min incubation
		Removing blank:	0 min	4 min	15 min	0 min	4 min	15 min
		EGFR + Y109Bpa	-851263	-434903	265588	-741604	-211775	664838
		EGFR	1654312	1027595	541707	1281672	1184509	956429
		Y109Bpa	7966514	6521927	6135402	6445555	6998096	7291450

## Sheet: Adj vol.
				5 min incubation			15 min incubation
		Irradiation (365nm)	0 min	4 min	15 min	0 min	4 min	15 min
		EGFR + Y109Bpa	-9497.81	306972	471748	41210.7	289591	913070
		EGFR	2.04305e+06	1.46503e+06	553395	1.66904e+06	1.39279e+06	1.0566e+06
		Y109Bpa	5.45712e+06	4.60271e+06	3.7915e+06	4.80598e+06	4.87999e+06	4.36153e+06
		% Crosslinked	-0.467055	17.3235	46.0178	2.40963	17.2132	46.3564
