# Supplementary material for: Site-specific encoding of photoactivity and photoreactivity into antibody fragments
Source: Nat Chem Biol. 2023 Feb 16;19(6):740–9. doi: 10.1038/s41589-022-01251-9 (PMC10229432; doi:10.1038/s41589-022-01251-9)
Supplement: Source Data Extended Data Fig. 3 — Coomassie-stained SDS–PAGE band intensity calculations for Extended Data Fig. 3. [file 41589_2022_1251_MOESM13_ESM.xlsx]

## Sheet: Sheet1
No.	Label	Type	Volume (Int)	Adj. Vol. (Int)	Mean Bkgd. (Int)
1	U1	0 crosslinked	3176485	-4906.52	782.053
2	U2	Unknown	5046368	1.07673e+06	975.821
3	U3	Unknown	3568896	209307	825.858
4	U4	Unknown	4972596	1.02921e+06	969.368
5	U5	Unknown	4163033	617313	871.613
6	U6	Unknown	5026789	998082	990.341
7	U7	Unknown	4196089	684274	863.278
8	U8	Unknown	4999058	981962	987.487
9	U9	Unknown	3907640	732202	780.589
10	U10	Unknown	4672743	958417	913.06
11	U11	Unknown	3476514	873344	639.914
12	U12	Unknown	4322980	1.14225e+06	781.891
13	U13	Unknown	7723722	53164.2	943.72
14	U14	Unknown	7810964	61821.5	953.389
15	U15	Unknown	8056452	277093	957.106
16	U16	Unknown	9143274	875582	1017.19
17	U17	Unknown	11453759	2.76678e+06	1068.77
18	U18	Unknown	17371632	7.33583e+06	1234.72
								0	1	2	5	10	20
							EGFR + Y109Bpa	-4906.52	209307	617313	684274	732202	873344
							EGFR	1.07673e+06	1.02921e+06	998082	981962	958417	1.14225e+06
							% Crosslinked	-0.457775	16.8998	38.2144	41.067	43.3097	43.3294
								0	1	2	5	10	20
							% Crosslinked	-0.457775	16.8998	38.2144	41.067	43.3097	43.3294
