# Supplementary material for: Site-specific encoding of photoactivity and photoreactivity into antibody fragments
Source: Nat Chem Biol. 2023 Feb 16;19(6):740–9. doi: 10.1038/s41589-022-01251-9 (PMC10229432; doi:10.1038/s41589-022-01251-9)
Supplement: Source Data Extended Data Fig. 4 — Coomassie-stained SDS–PAGE band intensity calculations for Extended Data Fig. 4. [file 41589_2022_1251_MOESM14_ESM.xlsx]

## Sheet: Sheet1
	No.	Label	Type	Volume (Int)	Adj. Vol. (Int)	Mean Bkgd. (Int)
	1	U1	Unknown	4359867	1.21941e+06	894.718
	2	U2	Unknown	4236918	899672	950.782
	3	U3	Unknown	4394021	1.09782e+06	939.088
	4	U4	Unknown	4227996	960829	930.817
	5	U5	Unknown	4446480	1.11398e+06	949.431
	6	U6	Unknown	3952703	706100	924.958
	7	U7	Unknown	4289949	1.14703e+06	895.42
	8	U8	Unknown	3618208	867761	783.603
	9	U9	Unknown	2831428	-18383.9	811.912
	10	U10	Unknown	3101913	51830.2	868.969
	11	U11	Unknown	3009453	-6146.08	859.145
	12	U12	Unknown	3034130	1114.89	864.107
	13	U13	Unknown	3006861	-35478.4	866.763
	14	U14	Unknown	3497589	439548	871.237
	15	U15	Unknown	2776482	-1361.47	791.408
	16	U16	Unknown	2518457	29585.7	709.08
	17	U17	Unknown	5548459	1.51964e+06	1147.81
	18	U18	Unknown	4969765	1.05507e+06	1115.3				WT -	WT +	32Bpa -	32Bpa +	109Bpa -	109Bpa +	113Bpa -	113Bpa +
	19	U19	Unknown	5877854	1.88842e+06	1136.59			EGFR	1.21941e+06	899672	1.09782e+06	960829	1.11398e+06	706100	1.14703e+06	867761
	20	U20	Unknown	5479299	1.44248e+06	1150.09			EGFR + 7D12	-18383.9	51830.2	-6146.08	1114.89	-35478.4	439548	-1361.47	29585.7
	21	U21	Unknown	5792398	1.64647e+06	1181.18			% crosslinked	-1.53068	5.4472	-0.562995	0.115899	-3.28961	38.3668	-0.118837	3.29702
	22	U22	Unknown	5057315	1.22572e+06	1091.62
	23	U23	Unknown	5602448	1.76137e+06	1094.32
	24	U24	Unknown	4738557	1.13865e+06	1025.61
										WT -	WT +	32Bpa -	32Bpa +	109Bpa -	109Bpa +	113Bpa -	113Bpa +
									% crosslinked	-1.53068	5.4472	-0.562995	0.115899	-3.28961	38.3668	-0.118837	3.29702
