# Supplementary material for: Site-specific encoding of photoactivity and photoreactivity into antibody fragments
Source: Nat Chem Biol. 2023 Feb 16;19(6):740–9. doi: 10.1038/s41589-022-01251-9 (PMC10229432; doi:10.1038/s41589-022-01251-9)
Supplement: Source Data Extended Data Fig. 9 — Coomassie-stained SDS–PAGE band intensity calculations for Extended Data Fig. 9. [file 41589_2022_1251_MOESM19_ESM.xlsx]

## Sheet: Sheet1
		2021-11-19 Y32-Y109 photocrosslinking
		No.	Label	Type	Volume (Int)	Adj. Vol. (Int)	Mean Bkgd. (Int)
		1	U1	Unknown	3114732	864391	655.694
		2	U2	Unknown	2775886	774485	583.159
		3	U3	Unknown	2857271	892597	572.457
		4	U4	Unknown	2610453	659534	568.45
		5	U5	Unknown	2813604	842253	574.403
		6	U6	Unknown	2769164	812605	570.093
		7	U7	Unknown	2875483	734673	623.779
		8	U8	Unknown	2322693	294780	590.884
		9	U9	Unknown	2062651	30188.7	592.209
		10	U10	Unknown	1840781	10008.5	533.442
		11	U11	Unknown	1763008	17942.4	508.469
		12	U12	Unknown	2108750	331107	517.961
		13	U13	Unknown	1759815	36831.3	502.035
		14	U14	Unknown	1781349	34407.8	509.016
		15	U15	Unknown	1779969	1940.26	518.074
		16	U16	Unknown	2048450	243830	525.822
		17	U17	Unknown	4655380	1.68445e+06	865.655
		18	U18	Unknown	4003640	1.33925e+06	776.337
		19	U19	Unknown	4195256	1.53605e+06	774.826			Adj Vol		WT -	WT +	32PcY-109Bpa -	32PcY-109Bpa +	32PcY -	32PcY +	109Bpa -	109Bpa +
		20	U20	Unknown	3498302	1.10007e+06	698.787				EGFR	864391	774485	892597	659534	842253	812605	734673	294780
		21	U21	Unknown	4761037	2.01613e+06	799.798				EGFR + 7D12	30188.7	10008.5	17942.4	331107	36831.3	34407.8	1940.26	243830
		22	U22	Unknown	4511922	1.59737e+06	849.229				% crosslinked	3.37462	1.2758	1.97053	33.4235	4.18973	4.06225	0.263402	45.2702
		23	U23	Unknown	4526323	1.61192e+06	849.186
		24	U24	Unknown	3178392	719431	716.481
